# Supplementary material for: Imprinted Dlk1-Gtl2 cluster miRNAs are potential epigenetic regulators of lamb fur quality
Source: BMC Genomics. 2023 Oct 23;24:632. doi: 10.1186/s12864-023-09741-3 (PMC10594899; doi:10.1186/s12864-023-09741-3)
Supplement: Supplementary file 1 — Additional file 1: Table S1. The raw and clean datas of each samples [file 12864_2023_9741_MOESM1_ESM.xlsx]

## Sheet: Sheet1
Additional file 1: Table S1. The raw and clean datas of each samples
Sample	Flag	raw reads	clean reads
A1	A01	23830629	20603961
A2	A02	24908670	22308529
A3	A03	21924989	18711943
A4	A04	24394733	21511385
A5	A05	18723852	16125840
N1	N01	24452672	22031447
N2	N02	24386918	21369534
N3	N03	27654766	24463699
N4	N04	24676516	21995314
N5	N05	18451533	16527645
