# Supplementary material for: Imprinted Dlk1-Gtl2 cluster miRNAs are potential epigenetic regulators of lamb fur quality
Source: BMC Genomics. 2023 Oct 23;24:632. doi: 10.1186/s12864-023-09741-3 (PMC10594899; doi:10.1186/s12864-023-09741-3)
Supplement: Supplementary file 4 — Additional file 4: Table S2. The list of differentially expressed miRNAs between newborn and adult group [file 12864_2023_9741_MOESM4_ESM.xlsx]

## Sheet: Sheet1
Additional file 4:Table S2. The list of differentially expressed miRNAs between newborn and adult group
id	baseMean	baseMean_control	baseMean_case	foldChange(case/control)	log2FoldChange	pval	padj
oar-miR-150	1613.97	3145.08	82.8568	0.0263449	-5.24633	2.13454e-108	3.18046e-106
oar-miR-29a	13930.7	27032.6	828.757	0.0306578	-5.0276	6.71331e-106	5.00142e-104
oar-miR-29b	1208.55	2283.07	134.035	0.0587085	-4.09029	6.27899e-71	3.11857e-69
oar-miR-200c	46874.8	83868	9881.54	0.117822	-3.08531	3.21619e-44	1.19803e-42
oar-miR-221	13754.4	24529.7	2979.16	0.121451	-3.04155	9.8582e-44	2.93774e-42
oar-miR-200b	71654.1	127603	15704.7	0.123075	-3.0224	3.73325e-43	9.27091e-42
oar-miR-16b	93136.7	162308	23965.5	0.147654	-2.7597	8.9259e-37	1.89994e-35
oar-miR-191	24219.3	42193	6245.6	0.148025	-2.75609	2.85972e-35	5.32623e-34
oar-miR-25	60048.5	103338	16759.4	0.162181	-2.62433	1.5195e-33	2.51562e-32
oar-miR-26a	971160	1.659e+06	283323	0.17078	-2.54979	3.80257e-32	5.66583e-31
oar-miR-30d	141095	240426	41763.1	0.173704	-2.52529	1.26363e-31	1.71165e-30
oar-miR-194	3179.93	5427.25	932.602	0.171837	-2.54089	2.37594e-31	2.95013e-30
oar-miR-23a	56127.7	95225.4	17029.9	0.178837	-2.48328	9.08716e-31	1.04153e-29
oar-miR-30c	37056	62862.5	11249.5	0.178954	-2.48234	1.09773e-30	1.1683e-29
oar-miR-17-5p	9046.81	15306.7	2786.95	0.182074	-2.4574	5.30682e-30	5.27144e-29
oar-let-7b	265319	458328	72309.9	0.157769	-2.66412	7.70412e-30	7.17446e-29
oar-miR-30b	7452.75	12525.5	2380.04	0.190016	-2.3958	1.10466e-28	9.68206e-28
oar-miR-30a-3p	10541.6	17731.5	3351.62	0.189021	-2.40338	1.74239e-28	1.44231e-27
oar-miR-374a	7162.86	12039.8	2285.93	0.189865	-2.39696	1.02176e-27	7.64271e-27
oar-miR-19b	2937.39	4922.89	951.899	0.193362	-2.37062	1.02587e-27	7.64271e-27
oar-miR-23b	72112.8	120030	24195.5	0.201578	-2.31059	2.99593e-27	2.12569e-26
oar-miR-106b	2207.3	3684.78	729.825	0.198065	-2.33596	1.44492e-26	9.78606e-26
oar-miR-125b	45941.6	75717	16166.1	0.213507	-2.22765	1.79281e-25	1.16143e-24
oar-miR-10a	57608.8	94665.5	20552	0.217101	-2.20356	1.4631e-24	9.08344e-24
oar-miR-26b	94568.8	154937	34201.1	0.220742	-2.17956	4.14649e-24	2.47131e-23
oar-miR-374b	13716.5	22405.8	5027.25	0.224372	-2.15603	1.05693e-23	6.05701e-23
oar-let-7a	431600	733744	129456	0.176432	-2.50282	6.18615e-23	3.41384e-22
oar-let-7d	9174.46	14690.6	3658.27	0.24902	-2.00566	9.89215e-21	5.26404e-20
oar-miR-103	24617	41042.4	8191.49	0.199586	-2.32492	3.02602e-20	1.55475e-19
oar-miR-10b	306585	488181	124989	0.25603	-1.96562	3.56255e-20	1.7694e-19
oar-miR-200a	66040.2	115460	16620.3	0.143948	-2.79638	4.33154e-20	2.08193e-19
oar-miR-362	1447.87	2294.63	601.123	0.26197	-1.93253	4.6926e-19	2.18499e-18
oar-miR-27a	1.16728e+06	1.9902e+06	344363	0.173029	-2.53091	6.25266e-17	2.82317e-16
oar-let-7f	415009	676303	153716	0.227289	-2.1374	4.36696e-16	1.91376e-15
oar-miR-3955-5p	200.042	83.3557	316.729	3.79973	1.9259	1.48753e-15	6.33262e-15
oar-miR-106a	69.1372	115.901	22.3732	0.193036	-2.37305	1.71902e-15	7.11483e-15
oar-miR-99a	801996	1.29909e+06	304899	0.234702	-2.0911	1.05421e-14	4.24534e-14
oar-miR-30a-5p	62441.9	102591	22293.2	0.217302	-2.20222	4.85995e-14	1.90561e-13
oar-miR-107	2279.37	3650.31	908.434	0.248865	-2.00657	5.55708e-14	2.12309e-13
oar-miR-181a	30799.2	46374.6	15223.9	0.328282	-1.60699	6.1034e-14	2.27352e-13
oar-miR-22-3p	7903.89	13367.3	2440.53	0.182576	-2.45343	8.00102e-13	2.90769e-12
oar-miR-432	757.99	395.353	1120.63	2.8345	1.50309	9.08366e-13	3.22254e-12
oar-miR-3955-3p	50.6686	16.3183	85.0189	5.21003	2.38129	2.06323e-12	7.14934e-12
oar-miR-152	47470.1	69677.7	25262.6	0.362564	-1.46369	3.93576e-12	1.33279e-11
oar-let-7c	73748.9	113103	34394.9	0.304103	-1.71737	4.57903e-12	1.51617e-11
oar-let-7g	334915	548066	121764	0.22217	-2.17027	2.08157e-11	6.74248e-11
oar-miR-412-3p	112.186	52.9856	171.386	3.23457	1.69357	7.50719e-11	2.37994e-10
oar-miR-199a-3p	247131	354639	139623	0.393706	-1.34481	1.76927e-10	5.49211e-10
oar-miR-409-5p	286.839	162.652	411.026	2.52702	1.33744	2.40073e-09	7.30016e-09
oar-miR-218a	34402.1	58565	10239.3	0.174837	-2.51592	3.28187e-09	9.77997e-09
oar-miR-154b-5p	327.604	190.78	464.427	2.43435	1.28354	8.22986e-09	2.40441e-08
oar-miR-143	1.66902e+06	2.29563e+06	1.0424e+06	0.454079	-1.13898	4.50541e-08	1.29097e-07
oar-miR-21	1.23019e+06	2.2291e+06	231284	0.103757	-3.26872	9.40008e-08	2.64266e-07
oar-let-7i	714280	1.12723e+06	301335	0.267325	-1.90333	2.23273e-07	6.16069e-07
oar-miR-376c-5p	49.6693	24.2203	75.1183	3.10146	1.63295	2.49015e-07	6.74603e-07
oar-miR-493-3p	5417.45	3401.45	7433.44	2.18538	1.12788	2.5445e-07	6.77019e-07
oar-miR-493-5p	4478.37	2435.62	6521.12	2.6774	1.42083	3.89617e-07	1.01847e-06
oar-miR-382-3p	387.047	247.504	526.59	2.1276	1.08923	1.19231e-06	3.06299e-06
oar-miR-369-3p	795.556	528.541	1062.57	2.01039	1.00747	1.91601e-06	4.83873e-06
oar-miR-411a-3p	919.252	613.856	1224.65	1.99501	0.996395	2.55751e-06	6.35116e-06
oar-miR-379-5p	29134.1	20211.2	38057	1.88297	0.913008	4.36756e-06	1.06683e-05
oar-miR-382-5p	419.433	280.435	558.431	1.9913	0.993711	4.62669e-06	1.09162e-05
oar-miR-3959-3p	184.151	115.498	252.804	2.18882	1.13016	4.63793e-06	1.09162e-05
oar-miR-369-5p	221.566	142.864	300.268	2.10178	1.07161	4.68882e-06	1.09162e-05
oar-miR-487b-3p	227.398	148.536	306.261	2.06186	1.04394	5.94202e-06	1.36209e-05
oar-miR-3959-5p	1579.63	1093.97	2065.29	1.88788	0.916768	7.5195e-06	1.69758e-05
oar-miR-3958-5p	10.7938	2.36861	19.219	8.11405	3.02042	8.89662e-06	1.9785e-05
oar-miR-487a-3p	13.1789	4.06081	22.2971	5.4908	2.45702	1.60419e-05	3.51506e-05
oar-miR-136	814.122	435.749	1192.49	2.73665	1.45241	2.21578e-05	4.78481e-05
oar-miR-376b-3p	50.8624	28.5027	73.222	2.56895	1.36118	2.36485e-05	4.98031e-05
oar-miR-431	24.8998	5.68649	44.1132	7.75754	2.9556	2.37317e-05	4.98031e-05
oar-miR-410-3p	66.0067	32.1944	99.819	3.10051	1.63251	4.27776e-05	8.8526e-05
oar-miR-127	45645.2	33374.8	57915.7	1.73531	0.795193	7.54383e-05	0.000153977
oar-miR-758-3p	80.2017	52.3068	108.097	2.06659	1.04725	0.000114808	0.000230692
oar-miR-379-3p	703.11	512.815	893.406	1.74216	0.800878	0.00011612	0.000230692
oar-miR-3958-3p	1095.15	635.855	1554.45	2.44466	1.28963	0.000186021	0.000364699
oar-miR-323c	24.4572	13.2274	35.687	2.69796	1.43187	0.000270742	0.000523903
oar-miR-154a-3p	72.8528	46.6749	99.0307	2.12171	1.08523	0.000295122	0.000563759
oar-miR-433-3p	79.8723	53.0312	106.713	2.01228	1.00883	0.000302152	0.000569882
oar-miR-494-3p	541.91	407.752	676.068	1.65804	0.729475	0.000496141	0.000924062
oar-miR-409-3p	1175.78	908.54	1443.02	1.58828	0.667468	0.00122267	0.00224911
oar-miR-380-3p	353.91	268.634	439.187	1.63489	0.709194	0.00125551	0.00228136
oar-miR-376b-5p	24.4717	14.1741	34.7692	2.453	1.29455	0.00137941	0.0024763
oar-miR-376e-5p	24.3212	14.1741	34.4682	2.43177	1.28201	0.00156642	0.00277853
oar-miR-411a-5p	15059.7	11881.8	18237.6	1.53492	0.618161	0.0022035	0.0038626
oar-miR-411b-5p	42.8676	28.9869	56.7483	1.95772	0.969177	0.00239712	0.00415315
oar-miR-495-3p	760.731	594.806	926.657	1.55791	0.639616	0.00253757	0.00434595
oar-miR-1197-3p	11.7208	5.2955	18.1461	3.42671	1.77682	0.00285171	0.00482846
oar-miR-412-5p	2.31794	0	4.63588	Inf	Inf	0.00491582	0.00822986
oar-miR-376a-5p	33.3902	23.2673	43.5131	1.87014	0.903144	0.0120387	0.0199307
oar-miR-376e-3p	69.1851	52.5637	85.8065	1.63243	0.707019	0.014561	0.0238416
oar-miR-485-5p	176.151	140.307	211.995	1.51094	0.595447	0.0167659	0.0271534
oar-miR-655-3p	134.403	105.84	162.965	1.53973	0.622681	0.0173498	0.027797
oar-miR-541-5p	18.7973	11.8732	25.7214	2.16634	1.11526	0.0195642	0.0310114
oar-miR-3957-5p	6.25423	2.95744	9.55102	3.22948	1.6913	0.0263492	0.0413266
oar-miR-329a-3p	6.25056	3.02598	9.47514	3.13127	1.64675	0.0288567	0.0447879
oar-miR-370-5p	10.7685	6.57245	14.9646	2.27687	1.18705	0.039509	0.060689
oar-miR-154b-3p	4.38065	1.68971	7.07159	4.1851	2.06526	0.0440745	0.0670112
oar-miR-665-3p	31.8114	23.632	39.9908	1.69223	0.758928	0.0516242	0.0776971
oar-miR-544-5p	6.09677	3.20888	8.98466	2.79994	1.48539	0.0645798	0.0962239
oar-miR-376c-3p	103.138	85.6986	120.577	1.40699	0.492616	0.0680535	0.100396
oar-miR-376d	9.09906	5.66546	12.5327	2.21212	1.14543	0.0810433	0.118387
oar-miR-377-5p	3.74146	1.70487	5.77806	3.38915	1.76092	0.106328	0.153815
oar-miR-1185-3p	4.71623	2.5222	6.91026	2.73977	1.45406	0.112895	0.161744
oar-miR-299-5p	69.8316	55.3864	84.2769	1.52162	0.605606	0.127628	0.18111
oar-miR-323a-3p	41.1617	34.4041	47.9192	1.39283	0.478022	0.131444	0.184766
oar-miR-495-5p	6.29438	3.83317	8.75559	2.28416	1.19167	0.138032	0.192212
oar-miR-3956-3p	1.50382	0.328836	2.67881	8.14635	3.02615	0.16599	0.229005
oar-miR-496-3p	1.44575	0.392656	2.49885	6.36395	2.66992	0.179404	0.24524
oar-miR-299-3p	88.5539	77.4063	99.7014	1.28803	0.365163	0.184807	0.250329
oar-miR-380-5p	5.63341	3.42973	7.83709	2.28505	1.19222	0.198119	0.265943
oar-miR-329b-3p	211.895	190.713	233.078	1.22214	0.289405	0.228163	0.303538
oar-miR-668-3p	6.67776	4.82982	8.52571	1.76522	0.819849	0.252365	0.332765
oar-miR-411b-3p	22.2264	18.6234	25.8294	1.38693	0.471893	0.258738	0.338175
oar-miR-487a-5p	4.80413	3.10832	6.49995	2.09114	1.06429	0.267835	0.347021
oar-miR-381-3p	3789.65	776.705	6802.6	8.75829	3.13065	0.27346	0.351254
oar-miR-543-5p	0.668083	0	1.33617	Inf	Inf	0.319097	0.403596
oar-miR-543-3p	265.697	243.681	287.713	1.1807	0.239636	0.319627	0.403596
oar-miR-370-3p	671.889	715.68	628.098	0.877624	-0.188325	0.387471	0.485153
oar-miR-377-3p	3.94729	2.88442	5.01015	1.73697	0.796574	0.457576	0.568157
oar-miR-544-3p	0.507967	0	1.01593	Inf	Inf	0.476088	0.586257
oar-miR-133	890.838	460.267	1321.41	2.87096	1.52153	0.490656	0.595655
oar-miR-655-5p	0.474122	0	0.948243	Inf	Inf	0.491715	0.595655
oar-miR-329a-5p	0.581391	1.06843	0.094351	0.088308	-3.50131	0.513631	0.617186
oar-miR-381-5p	0.442238	0	0.884476	Inf	Inf	0.538536	0.641935
oar-miR-376a-3p	4.8974	3.82374	5.97105	1.56157	0.642999	0.548862	0.649051
oar-miR-134-5p	68.1668	71.5135	64.82	0.906402	-0.141776	0.657618	0.771536
oar-miR-485-3p	37.4438	34.6226	40.2651	1.16297	0.217816	0.702061	0.817243
oar-miR-154a-5p	1.19869	0.849357	1.54801	1.82257	0.865976	0.708857	0.818757
oar-miR-3956-5p	50.3255	49.1784	51.4726	1.04665	0.0657792	0.736372	0.843996
oar-miR-539-5p	3.45081	3.8908	3.01081	0.773828	-0.369916	0.743093	0.845197
oar-miR-3957-3p	2.71633	2.24044	3.19222	1.42482	0.510775	0.750953	0.847666
oar-miR-494-5p	5.23002	4.57861	5.88143	1.28454	0.361255	0.761214	0.852789
oar-miR-148a	3.92339e+06	4.08742e+06	3.75935e+06	0.919737	-0.120706	0.773022	0.856091
oar-miR-1185-5p	3.03864	2.61197	3.4653	1.3267	0.40784	0.775653	0.856091
oar-miR-329b-5p	2.60697	2.25583	2.95812	1.31132	0.391022	0.79429	0.870214
oar-miR-539-3p	28.1913	27.1586	29.2241	1.07605	0.105749	0.851675	0.926274
oar-miR-1193-5p	0.256956	0	0.513912	Inf	Inf	0.86092	0.929544
oar-miR-665-5p	0.654578	0.356144	0.953013	2.67592	1.42004	0.871555	0.934256
oar-miR-668-5p	0.595015	0.356144	0.833887	2.34143	1.22739	0.910983	0.965017
oar-miR-410-5p	0.572683	0.712287	0.433079	0.608011	-0.71783	0.913204	0.965017
oar-miR-323b	2.06271	2.33044	1.79499	0.770239	-0.376623	0.927508	0.973231
oar-miR-654-3p	0.226721	0	0.453442	Inf	Inf	0.9354	0.974647
oar-miR-487b-5p	6.38702	5.89124	6.88279	1.16831	0.224422	0.974304	1
oar-miR-323a-5p	0.19284	0	0.385679	Inf	Inf	0.995294	1
oar-miR-1197-5p	0.0964199	0	0.19284	Inf	Inf	1	1
oar-miR-134-3p	5.83625	5.59107	6.08143	1.0877	0.121285	1	1
oar-miR-433-5p	0.0938025	0	0.187605	Inf	Inf	1	1
oar-miR-541-3p	0.843928	0.780822	0.907034	1.16164	0.216163	1	1
