# Supplementary material for: Imprinted Dlk1-Gtl2 cluster miRNAs are potential epigenetic regulators of lamb fur quality
Source: BMC Genomics. 2023 Oct 23;24:632. doi: 10.1186/s12864-023-09741-3 (PMC10594899; doi:10.1186/s12864-023-09741-3)
Supplement: Supplementary file 5 — Additional file 5: Table S3. Cluster analysis of differentially expressed miRNA groups. [file 12864_2023_9741_MOESM5_ESM.xlsx]

## Sheet: Sheet1
Additional file 5:Table S3. Cluster analysis of differentially expressed miRNA groups.
cluster	geneID	A1	A2	A3	A4	A5	N1	N2	N3	N4	N5
clust1	oar-miR-218a	0.430517	0.583434	1.4104	1.10893	0.483737	-1.44062	-0.278991	-0.198796	-0.489647	-1.60897
clust1	oar-miR-10b	0.829413	-0.0353213	0.749616	1.00353	1.49787	-0.406178	-1.00361	-0.0637188	-1.19812	-1.37347
clust1	oar-miR-10a	0.657635	0.406847	1.12708	1.08104	1.14113	-1.00893	-0.663167	-0.231933	-1.2516	-1.2581
clust1	oar-miR-99a	0.626867	-0.224919	1.0739	1.38741	0.987775	-0.599042	-0.511414	0.0376711	-1.49264	-1.28561
clust1	oar-miR-26b	0.336506	0.368199	1.0896	0.834914	1.58255	-0.583023	-0.483188	-0.497783	-1.18999	-1.45779
clust1	oar-miR-16b	0.637718	0.245044	0.946189	0.807693	1.6278	-0.567129	-0.615722	-0.469404	-1.34517	-1.26701
clust1	oar-miR-30b	0.479445	0.0862375	0.759306	0.966336	1.75087	-0.511617	-0.478451	-0.437024	-1.51466	-1.10044
clust1	oar-miR-106b	0.845859	0.544773	0.76943	0.611294	1.50777	-0.719664	-0.0923149	-0.856515	-1.50646	-1.10417
clust1	oar-miR-23a	0.662164	0.595275	0.820923	0.712678	1.65013	-1.14503	-0.52724	-0.663289	-0.884591	-1.22103
clust1	oar-miR-23b	0.659111	0.30185	0.630425	0.954348	1.77711	-0.820311	-0.560925	-0.786321	-0.878058	-1.27723
clust2	oar-miR-181a	0.834239	-0.0434879	0.390302	-0.489279	1.45049	0.76332	0.475585	-0.78085	-2.00978	-0.590535
clust2	oar-miR-22-3p	0.873735	0.552991	-0.0929173	0.241343	1.75152	0.321095	-0.628	-1.17467	-1.70246	-0.142636
clust2	oar-miR-374a	1.0626	0.680285	0.115597	0.500182	1.51394	-0.0176797	-0.514541	-1.27966	-1.67326	-0.387461
clust2	oar-miR-125b	1.08108	0.0353566	0.113121	0.78945	1.70978	-0.0131134	-0.826508	-0.491376	-1.68428	-0.713518
clust2	oar-miR-30c	0.976737	0.355858	0.390723	0.716696	1.65395	-0.106205	-0.73602	-0.70183	-1.6073	-0.942606
clust2	oar-miR-362	0.381351	-0.109107	0.250947	0.476814	2.09688	0.365282	-0.297602	-0.626995	-1.66923	-0.868339
clust2	oar-let-7d	0.734991	0.481154	0.347116	0.313909	1.83467	0.0859549	-0.274659	-0.644003	-1.46166	-1.41747
clust2	oar-miR-374b	0.909775	0.206501	0.410558	0.617006	1.7117	-0.147395	-0.222206	-0.834281	-1.75462	-0.897035
clust3	oar-miR-107	0.619086	0.486084	1.52581	0.570253	0.722838	-0.472668	-0.202756	-0.548322	-2.05501	-0.645314
clust3	oar-miR-194	1.09577	0.68219	0.567203	0.74604	1.32017	-0.449747	-0.699659	-0.842755	-1.64802	-0.771196
clust3	oar-miR-30d	1.12931	0.819958	0.578426	0.775449	1.21867	-0.427965	-0.867234	-1.02077	-1.43549	-0.770357
clust3	oar-miR-191	1.15658	0.581545	0.398168	0.667349	1.49724	-0.182696	-1.04164	-0.8023	-1.39238	-0.881874
clust3	oar-miR-26a	0.996387	0.7615	0.565902	0.59264	1.46152	-0.257816	-0.880227	-0.896227	-1.51017	-0.833506
clust3	oar-miR-17-5p	1.00486	0.580172	0.675309	0.887464	1.23213	-0.540215	-0.441706	-1.30261	-1.55406	-0.541346
clust3	oar-miR-19b	1.11793	0.923637	0.507895	0.65209	1.19398	-0.412265	-0.513599	-1.41146	-1.3786	-0.679618
clust3	oar-miR-200a	1.08495	1.09595	0.407188	0.53444	1.23573	-0.379072	-0.682084	-1.22293	-1.47738	-0.596801
clust3	oar-miR-103	1.1493	0.828971	0.958692	0.942512	0.765494	-0.92931	-0.636614	-0.837241	-1.36152	-0.88029
clust3	oar-miR-27a	1.05256	1.11814	0.875044	0.89831	0.669443	-0.939342	-0.485993	-0.981122	-1.33201	-0.875023
clust3	oar-miR-150	0.899067	0.82412	0.742909	0.909638	1.28199	-0.676223	-0.874052	-0.976014	-0.916927	-1.21451
clust3	oar-miR-29b	0.774428	0.749548	0.907404	1.0231	1.23507	-0.930622	-0.790906	-0.91755	-0.96518	-1.08529
clust3	oar-miR-29a	0.963777	0.849806	0.794518	0.896919	1.17504	-0.713808	-0.870465	-0.964611	-1.2443	-0.886873
clust3	oar-miR-221	0.911796	0.894419	0.736518	0.727224	1.3053	-0.662324	-0.597709	-0.863056	-1.37801	-1.07416
clust3	oar-miR-200b	1.0252	0.908667	0.880575	0.779352	1.08	-0.77494	-0.662595	-0.913756	-1.19712	-1.12539
clust3	oar-miR-25	1.03471	0.961626	0.849499	0.710089	1.0947	-0.857609	-0.655142	-0.786834	-1.3038	-1.04724
clust3	oar-miR-200c	0.809277	0.731448	1.10815	0.67986	1.2052	-0.808513	-0.665705	-0.489514	-1.16698	-1.40322
clust3	oar-miR-30a-3p	0.963666	0.862741	0.898428	0.707485	1.17888	-0.873755	-0.565324	-0.762082	-1.02949	-1.38054
clust3	oar-let-7f	0.920595	1.29811	0.834556	0.673988	0.862664	-0.619319	-0.751898	-0.788069	-1.0595	-1.37113
clust3	oar-let-7a	0.953319	1.16022	0.719309	0.561435	1.13004	-0.500708	-0.666185	-0.771473	-1.25949	-1.32646
clust3	oar-let-7b	0.934137	1.01194	0.848129	0.748254	1.00748	-0.527212	-0.643677	-0.671731	-1.33293	-1.37439
clust4	oar-let-7i	1.09284	1.83401	0.0893706	-0.0260603	0.511471	0.417553	-0.932926	-1.07396	-1.22566	-0.686636
clust4	oar-let-7g	1.07949	1.48247	0.493291	0.537896	0.732584	-0.18195	-0.658268	-1.02581	-1.33912	-1.12057
clust4	oar-miR-21	1.19345	1.42946	0.428573	0.39298	0.918576	-0.500462	-0.934025	-1.19046	-1.25626	-0.481835
clust4	oar-miR-30a-5p	1.15524	1.31564	0.311204	0.49371	1.02746	-0.389934	-0.79653	-0.963385	-1.57922	-0.574184
clust5	oar-let-7c	0.808729	1.3221	0.448684	0.30682	0.470747	0.780305	-0.29975	-0.722486	-1.62149	-1.49366
clust5	oar-miR-106a	1.30224	0.455106	0.659718	0.993398	0.659718	-0.128419	-0.0789122	-0.888892	-1.43846	-1.53549
clust6	oar-miR-412-5p	-0.799649	-0.799649	-0.799649	-0.799649	-0.799649	2.08234	0.627709	-0.0776544	0.42423	0.941618
clust6	oar-miR-1197-3p	-1.10195	-0.494374	-1.08589	-0.765372	-0.889518	1.13012	1.166	0.233592	0.32904	1.47836
clust6	oar-miR-541-5p	-1.08337	-0.888677	-1.30388	-0.495799	-0.412562	1.6075	1.09456	0.414769	0.0884368	0.979023
clust6	oar-miR-154b-3p	-1.11157	-0.883421	-1.11157	-0.883421	-0.221915	1.53274	0.496141	0.300218	0.461468	1.42133
clust6	oar-miR-3958-3p	-0.750373	-0.734478	-1.23035	-1.22776	-0.511295	1.4876	0.805888	0.600408	0.484683	1.07568
clust6	oar-miR-3959-3p	-0.709918	-1.01642	-1.18225	-1.05564	-0.575756	1.29685	0.918299	0.426878	0.713505	1.18445
clust6	oar-miR-410-3p	-0.735928	-1.05286	-0.856493	-1.15845	-0.663587	1.48789	0.883347	0.468321	0.429354	1.19841
clust7	oar-miR-382-3p	-0.972045	-1.24118	-0.812001	-0.821943	-0.843656	0.895807	0.831721	1.16128	0.873762	0.928252
clust7	oar-miR-369-3p	-1.21488	-1.24251	-0.952141	-0.619021	-0.559642	1.10514	1.16012	0.816916	0.687229	0.818802
clust7	oar-miR-487b-3p	-1.12344	-1.24024	-0.897382	-0.966478	-0.354959	1.14317	1.0563	0.904047	0.758344	0.720637
clust7	oar-miR-323c	-0.597341	-1.49459	-0.604546	-0.90003	-0.945032	1.16948	1.05738	0.86972	0.887824	0.55713
clust7	oar-miR-329a-3p	-0.644192	-1.29869	-0.79944	-1.08795	-0.731825	0.680281	1.43123	0.719871	0.784609	0.946096
clust7	oar-miR-376c-5p	-1.03183	-1.07903	-0.650813	-1.21965	-0.667593	1.04144	1.0356	0.9443	0.956896	0.670678
clust7	oar-miR-412-3p	-0.982827	-1.00315	-0.84357	-1.13464	-0.697365	1.30397	0.918434	0.742315	0.785692	0.911147
clust7	oar-miR-3958-5p	-1.11788	-0.87546	-1.11788	-0.76653	-0.779755	0.99686	1.10087	0.923644	1.08399	0.552137
clust7	oar-miR-3955-3p	-1.00493	-0.577226	-1.0914	-1.15825	-0.847158	0.986084	0.796922	0.931588	1.01296	0.951405
clust7	oar-miR-493-5p	-0.96725	-0.750722	-0.852558	-1.04587	-1.09508	0.857892	0.933342	0.963546	1.10298	0.853724
clust7	oar-miR-370-5p	-0.665969	-0.775956	-1.10498	-0.759908	-1.25943	0.743256	1.20654	1.28486	0.55589	0.7757
clust7	oar-miR-431	-0.818498	-0.868607	-0.794261	-1.00468	-1.04394	0.819068	1.16017	1.44307	0.811482	0.296192
clust7	oar-miR-136	-0.949898	-0.96714	-0.581183	-0.840108	-1.28437	0.750783	1.17554	1.01329	1.04213	0.640951
clust7	oar-miR-493-3p	-1.02202	-1.02748	-0.737319	-0.790772	-1.12258	0.864389	1.03828	1.08199	0.897955	0.817556
clust7	oar-miR-3957-5p	-0.61121	-1.03709	-0.988871	-1.03709	-0.695313	1.33169	0.73537	1.54052	0.515705	0.246295
clust7	oar-miR-376b-3p	-0.635545	-0.595616	-1.50723	-1.06664	-0.706672	1.27453	0.885399	0.600353	0.75331	0.998109
clust7	oar-miR-3955-5p	-0.838808	-0.71428	-1.34985	-1.02575	-0.722411	0.956312	1.00745	0.790244	0.813261	1.08384
clust7	oar-miR-487a-3p	-0.51793	-0.966374	-1.19601	-0.966374	-1.02067	1.04271	0.933361	0.937263	0.785893	0.968132
clust7	oar-miR-409-5p	-0.775062	-0.928772	-1.08394	-1.06955	-0.836538	1.10374	0.841292	0.819227	0.792805	1.1368
clust7	oar-miR-758-3p	-0.621869	-0.803637	-0.933976	-1.2028	-1.08342	1.11506	0.825084	0.794257	0.739867	1.17143
clust7	oar-miR-376b-5p	-0.972724	-0.846035	-1.01091	-1.06001	-0.627621	1.06892	1.45871	1.00987	0.370982	0.608818
clust7	oar-miR-376e-5p	-0.972216	-0.844893	-1.01059	-1.05994	-0.625388	1.06181	1.45952	1.02029	0.354171	0.617233
clust7	oar-miR-154a-3p	-1.02631	-1.11698	-1.43257	-0.765261	-0.10184	0.955199	1.02405	0.897677	0.613293	0.952754
clust7	oar-miR-369-5p	-0.976093	-0.847613	-1.29423	-0.944034	-0.571818	1.17128	1.07167	0.876583	0.770163	0.744084
clust7	oar-miR-433-3p	-1.03163	-0.804953	-1.10726	-1.09503	-0.623102	1.21569	0.92763	0.906728	0.720204	0.891718
clust7	oar-miR-154b-5p	-0.93573	-1.07075	-1.13879	-0.941729	-0.516617	1.23953	1.02537	0.948641	0.503411	0.886649
clust7	oar-miR-432	-1.01257	-1.09133	-1.07168	-0.88641	-0.6306	1.10752	0.89775	0.98344	0.83571	0.868161
clust8	oar-miR-199a-3p	-0.404781	-0.716687	-0.657243	0.245169	0.570214	0.945245	1.87337	0.378304	-1.59883	-0.634758
clust9	oar-miR-143	0.101204	-0.966851	-1.15113	-0.784821	0.448025	1.5901	0.115073	0.101228	-0.993613	1.54078
clust9	oar-miR-152	0.846174	0.135876	-0.771183	-0.317591	0.828297	1.51983	-0.442452	-0.599175	-1.88431	0.684535
