# Supplementary material for: Imprinted Dlk1-Gtl2 cluster miRNAs are potential epigenetic regulators of lamb fur quality
Source: BMC Genomics. 2023 Oct 23;24:632. doi: 10.1186/s12864-023-09741-3 (PMC10594899; doi:10.1186/s12864-023-09741-3)
Supplement: Supplementary file 6 — Additional file 6: Table S4. The list of predicted differentially expressed miRNA target genes [file 12864_2023_9741_MOESM6_ESM.xlsx]

## Sheet: Sheet1
Additional file 6:Table S4. The list of predicted differentially expressed miRNA target genes
miRNA	Target
oar-miR-431	COL17A1
oar-miR-431	AFF4
oar-miR-431	NCOA4
oar-miR-431	SPOPL
oar-miR-431	TLL2
oar-miR-431	PLAC8
oar-miR-431	SLC25A21
oar-miR-431	GFI1
oar-miR-431	MC2R
oar-miR-431	BBC3
oar-miR-431	FOXP1
oar-miR-431	TMEM51
oar-miR-431	FBLN2
oar-miR-431	NRSN2
oar-miR-431	SCN9A
oar-miR-431	RAP1GAP2
oar-miR-431	ZNF423
oar-miR-431	UBXN2A
oar-miR-431	UPK3B
oar-miR-431	CEP44
oar-miR-431	CALM1
oar-miR-431	PRAG1
oar-miR-431	PKP4
oar-miR-431	LOC114116134
oar-miR-431	EIF1AD
oar-miR-431	GJC2
oar-miR-431	C1QTNF1
oar-miR-431	TBC1D5
oar-miR-431	FSTL4
oar-miR-431	TM4SF19
oar-miR-431	MB21D2
oar-miR-431	LOC105610887
oar-miR-431	GPR156
oar-miR-431	FSD2
oar-miR-431	PAG1
oar-miR-431	MAP3K14
oar-miR-431	API5
oar-miR-431	MYT1L
oar-miR-431	FGL2
oar-miR-431	PHETA2
oar-miR-431	LRRC59
oar-miR-431	TEAD4
oar-miR-431	GABRB1
oar-miR-431	FARS2
oar-miR-431	DTX4
oar-miR-431	HDX
oar-miR-431	JOSD1
oar-miR-431	TET2
oar-miR-431	TUBAL3
oar-miR-431	PAK5
oar-miR-431	ITPRID1
oar-miR-431	OSMR
oar-miR-431	DHX38
oar-miR-431	RBM17
oar-miR-431	AMBRA1
oar-miR-431	TMEM184B
oar-miR-431	LOC114114485
oar-miR-431	TCEAL1
oar-miR-431	TMEM229B
oar-miR-431	RAD52
oar-miR-431	SOX11
oar-miR-431	SPCS3
oar-miR-431	NGF
oar-miR-431	EMCN
oar-miR-431	TMEM215
oar-miR-431	TBL1X
oar-miR-431	SV2B
oar-miR-431	JMJD4
oar-miR-431	TGFBRAP1
oar-miR-431	EMP2
oar-miR-431	NDST3
oar-miR-431	CELF2
oar-miR-431	LOC101107232
oar-miR-431	EYA2
oar-miR-431	ELFN2
oar-miR-431	LOC105605861
oar-miR-431	MICAL3
oar-miR-431	RIMKLB
oar-miR-431	RAB5B
oar-miR-431	MAP3K2
oar-miR-431	ZMIZ1
oar-miR-431	KNCN
oar-miR-431	DICER1
oar-miR-431	ASCL2
oar-miR-431	SLC25A44
oar-miR-431	SCGB2A2
oar-miR-431	TDRD7
oar-miR-431	MAP3K13
oar-miR-431	TEKT3
oar-miR-431	HIVEP2
oar-miR-431	SCAPER
oar-miR-431	DDR2
oar-miR-431	TTYH3
oar-miR-431	KCNC3
oar-miR-431	NFIA
oar-miR-431	SORBS1
oar-miR-431	SH3GL1
oar-miR-431	AK4
oar-miR-431	KIF5B
oar-miR-431	TMEM211
oar-miR-431	UCP1
oar-miR-431	CHD6
oar-miR-431	NR2C2
oar-miR-431	INO80
oar-miR-431	KCNE5
oar-miR-431	DNAH1
oar-miR-431	GOLGB1
oar-miR-431	LOC101111463
oar-miR-431	LOC101110828
oar-miR-431	PDZK1
oar-miR-431	NAALADL2
oar-miR-431	EME1
oar-miR-431	ANKH
oar-miR-431	CTCFL
oar-miR-431	IMMP1L
oar-miR-431	RAP1B
oar-miR-431	PLAG1
oar-miR-431	PLAT
oar-miR-431	PLA2G6
oar-miR-431	MAP6
oar-miR-431	LOC114115593
oar-miR-431	LOC105608827
oar-miR-431	KANSL1
oar-miR-431	KIFC3
oar-miR-431	ACSL1
oar-miR-431	RSPRY1
oar-miR-431	ITSN2
oar-miR-431	RHOBTB1
oar-miR-431	CNOT1
oar-miR-431	ASNS
oar-miR-431	LOC114118429
oar-miR-431	TCF7L1
oar-miR-431	LOC101108016
oar-miR-431	KLHL32
oar-miR-431	HTR1E
oar-miR-431	TUSC2
oar-miR-431	ELAVL2
oar-miR-431	LOC101106394
oar-miR-431	GUCD1
oar-miR-431	MGAT5
oar-miR-431	CCDC73
oar-miR-431	LOC121816008
oar-miR-431	SPR
oar-miR-431	MYMK
oar-miR-431	PAK3
oar-miR-431	FFAR1
oar-miR-431	TASL
oar-miR-431	RIMS3
oar-miR-431	SRSF12
oar-miR-431	PSPH
oar-miR-431	HSH2D
oar-miR-431	C2H2orf76
oar-miR-431	SPTA1
oar-miR-431	FANCL
oar-miR-431	TIGD2
oar-miR-431	WDR5
oar-miR-431	TEX2
oar-miR-431	TSEN2
oar-miR-431	LARGE1
oar-miR-431	CREG2
oar-miR-431	ASCL4
oar-miR-431	FAM43A
oar-miR-431	LOC443456
oar-miR-431	DNAJC5B
oar-miR-431	DSEL
oar-miR-431	SLC6A9
oar-miR-431	ATP8B1
oar-miR-431	LOC121817953
oar-miR-431	LHFPL2
oar-miR-431	ENOX1
oar-miR-431	AKAP12
oar-miR-431	TIMM9
oar-miR-431	NME5
oar-miR-431	CLASP1
oar-miR-431	PITRM1
oar-miR-431	SH3BP2
oar-miR-431	ASH1L
oar-miR-431	LOC105605798
oar-miR-431	LOC121817901
oar-miR-431	IP6K1
oar-miR-431	CCNB3
oar-miR-431	CHST6
oar-miR-431	RUBCNL
oar-miR-431	UPF2
oar-miR-431	FAM135B
oar-miR-431	LRRN1
oar-miR-431	TGFBR3
oar-miR-431	MCTP2
oar-miR-431	WNT3
oar-miR-431	TNS4
oar-miR-431	VGLL4
oar-miR-431	TMEM232
oar-miR-431	ZNF565
oar-miR-431	ZBTB33
oar-miR-431	SH3GLB2
oar-miR-431	JRK
oar-miR-431	SMARCD3
oar-miR-431	ASAH2
oar-miR-431	N4BP2L2
oar-miR-431	SGSM1
oar-miR-431	LOC101113858
oar-miR-431	ZBTB2
oar-miR-431	ATP1A2
oar-miR-431	SRXN1
oar-miR-431	PSCA
oar-miR-431	ZBTB16
oar-miR-431	EPHA2
oar-miR-431	ADGRF5
oar-miR-431	ZNF471
oar-miR-431	LOC101122123
oar-miR-431	GTF3C2
oar-miR-431	ZBTB4
oar-miR-431	PTPRF
oar-miR-431	DCUN1D1
oar-miR-431	VAT1L
oar-miR-431	MTHFD1L
oar-miR-431	ATP6V1H
oar-miR-431	MMAA
oar-miR-431	PDLIM2
oar-miR-431	ARFIP1
oar-miR-431	GIMD1
oar-miR-431	NCK2
oar-miR-431	INSYN2B
oar-miR-431	MRAS
oar-miR-431	MPDZ
oar-miR-431	ZNF148
oar-miR-431	NAP1L1
oar-miR-431	FGF1
oar-miR-431	PIK3C2B
oar-miR-431	ST18
oar-miR-431	PSME4
oar-miR-431	ARHGEF9
oar-miR-431	ACKR3
oar-miR-431	C12H1orf100
oar-miR-431	ANKRD34C
oar-miR-431	LOC101121718
oar-miR-431	CHST1
oar-miR-431	GUCY2F
oar-miR-431	HARBI1
oar-miR-431	GINM1
oar-miR-431	RAB4B
oar-miR-431	CDKL3
oar-miR-431	CTXND1
oar-miR-431	CANX
oar-miR-431	SIL1
oar-miR-431	SAMD4A
oar-miR-431	BMP2
oar-miR-431	TANC1
oar-miR-431	LOC101109422
oar-miR-431	NXT2
oar-miR-431	PRNP
oar-miR-431	PTK2B
oar-miR-431	SPTBN1
oar-miR-431	ARSG
oar-miR-431	TAB3
oar-miR-431	PROX1
oar-miR-431	ZNF391
oar-miR-431	PKM
oar-miR-431	WHAMM
oar-miR-431	RALGPS1
oar-miR-431	PTCHD1
oar-miR-431	CHRNA9
oar-miR-431	IPO11
oar-miR-431	PDE4B
oar-miR-431	GPSM3
oar-miR-431	THSD7B
oar-miR-431	MGAT4C
oar-miR-431	LOC101120489
oar-miR-431	LOC114108990
oar-miR-431	LOC101102548
oar-miR-431	FAM13B
oar-miR-431	RNF146
oar-miR-431	ZNF3
oar-miR-431	SLC7A2
oar-miR-431	USP33
oar-miR-431	TMEM178B
oar-miR-431	ITPRID2
oar-miR-431	ERAP1
oar-miR-431	FOXN3
oar-miR-431	CCDC102B
oar-miR-431	RNF214
oar-miR-431	AKAP1
oar-miR-431	EZH1
oar-miR-431	LOC101111046
oar-miR-431	TERT
oar-miR-431	C5AR2
oar-miR-431	ATXN1L
oar-miR-431	P2RX3
oar-miR-431	AMER3
oar-miR-431	ADAL
oar-miR-431	S100A2
oar-miR-431	ZHX2
oar-miR-431	OLIG3
oar-miR-431	LOC101108155
oar-miR-431	CTSW
oar-miR-431	SERPINE2
oar-miR-431	PLS1
oar-miR-431	LOC101106976
oar-miR-431	METTL6
oar-miR-431	TRMT9B
oar-miR-431	LOC105605644
oar-miR-431	GPR157
oar-miR-431	B3GNT7
oar-miR-431	C1QTNF2
oar-miR-431	CAMSAP2
oar-miR-431	HRH2
oar-miR-431	HPS1
oar-miR-431	TIGD7
oar-miR-431	PER2
oar-miR-431	AKAP6
oar-miR-431	TMEM268
oar-miR-431	ZNF454
oar-miR-431	EIF5
oar-miR-431	ELF4
oar-miR-431	NEXMIF
oar-miR-431	CCDC146
oar-miR-431	TMEM116
oar-miR-431	CDH5
oar-miR-431	SLC39A9
oar-miR-431	COL6A6
oar-miR-431	CHST12
oar-miR-431	GPX6
oar-miR-431	GALNT1
oar-miR-431	LOC101114959
oar-miR-431	MYLK4
oar-miR-431	ZHX3
oar-miR-431	FARP2
oar-miR-431	LRRC4C
oar-miR-431	ACADSB
oar-miR-431	SGIP1
oar-miR-431	SLITRK3
oar-miR-431	EYA4
oar-miR-431	GATAD2B
oar-miR-431	NMRAL1
oar-miR-431	SERPINI1
oar-miR-431	ST8SIA6
oar-miR-431	CTBP2
oar-miR-431	SMG9
oar-miR-431	EVX2
oar-miR-431	SLC8A3
oar-miR-431	C18H15orf39
oar-miR-431	SLC41A3
oar-miR-431	PIGR
oar-miR-431	DENND2C
oar-miR-431	TMEM150C
oar-miR-431	TMEM255B
oar-miR-431	ZNF202
oar-miR-431	RHBDF1
oar-miR-431	SCML2
oar-miR-431	RARRES1
oar-miR-431	NR3C2
oar-miR-431	HLF
oar-miR-431	ZNF41
oar-miR-431	MRPL24
oar-miR-431	PLXNC1
oar-miR-431	LINGO3
oar-miR-431	SPIN4
oar-miR-431	PPP1R26
oar-miR-431	PLAGL1
oar-miR-431	DOC2B
oar-miR-431	NMNAT1
oar-miR-431	SNPH
oar-miR-431	TPP1
oar-miR-431	LOC101104046
oar-miR-431	CDK19
oar-miR-431	METTL21C
oar-miR-431	GNAQ
oar-miR-431	C2H2orf88
oar-miR-431	ASB10
oar-miR-431	LOC105613815
oar-miR-431	GAREM1
oar-miR-431	GIGYF1
oar-miR-431	MID2
oar-miR-431	WFDC9
oar-miR-431	ACTR8
oar-miR-431	LOC114113703
oar-miR-431	BASP1
oar-miR-431	PALS1
oar-miR-431	EPN1
oar-miR-431	FMO5
oar-miR-431	STK40
oar-miR-431	HS6ST3
oar-miR-431	YPEL1
oar-miR-431	STON2
oar-miR-431	RPA4
oar-miR-431	AMIGO3
oar-miR-431	B3GAT1
oar-miR-431	POLR3H
oar-miR-431	SCN8A
oar-miR-431	LOC114109612
oar-miR-431	CCDC181
oar-miR-431	ODC1
oar-miR-431	ARHGEF10L
oar-miR-431	BCL2L1
oar-miR-431	ZNF774
oar-miR-431	RFX3
oar-miR-431	LOC101121518
oar-miR-431	NIM1K
oar-miR-431	PRRC1
oar-miR-431	CDRT4
oar-miR-431	NRG4
oar-miR-431	PPP1R16A
oar-miR-431	LINGO1
oar-miR-431	DLGAP3
oar-miR-431	PLAC8L1
oar-miR-431	ACTA2
oar-miR-431	FAR2
oar-miR-431	DIRAS2
oar-miR-431	GEMIN6
oar-miR-431	ANKRD65
oar-miR-431	LOC114118862
oar-miR-431	SORL1
oar-miR-431	LOC101112115
oar-miR-431	LOC105612347
oar-miR-431	TRAK2
oar-miR-431	LOC101106296
oar-miR-431	ADNP2
oar-miR-431	RASSF2
oar-miR-431	LOC101106910
oar-miR-431	YIPF6
oar-miR-431	GPR132
oar-miR-431	MRPL44
oar-miR-431	FAM133A
oar-miR-431	TRIM34
oar-miR-431	ADAMTS6
oar-miR-431	LURAP1
oar-miR-431	TFEC
oar-miR-431	ZSCAN20
oar-miR-431	SNX10
oar-miR-431	CALY
oar-miR-431	DAAM1
oar-miR-431	LOC101119509
oar-miR-431	UNC5C
oar-miR-431	OSBPL2
oar-miR-431	CCDC102A
oar-miR-431	THNSL1
oar-miR-431	MBTPS1
oar-miR-431	ICAM2
oar-miR-431	PLPPR1
oar-miR-431	KCNB2
oar-miR-431	TBC1D14
oar-miR-431	CLTRN
oar-miR-431	FAT1
oar-miR-431	PLCG1
oar-miR-431	LOC114111040
oar-miR-431	GABPA
oar-miR-431	LYPD6B
oar-miR-431	ANKRD50
oar-miR-431	EEFSEC
oar-miR-431	PIP5K1B
oar-miR-431	ZC2HC1B
oar-miR-431	PROKR1
oar-miR-431	SLC16A9
oar-miR-431	LOC101111397
oar-miR-431	UNC13C
oar-miR-431	RXFP3
oar-miR-431	IL17RA
oar-miR-431	CASP8AP2
oar-miR-431	CHL1
oar-miR-431	MKNK1
oar-miR-431	PHF24
oar-miR-431	MYO9B
oar-miR-431	NWD1
oar-miR-431	RPH3A
oar-miR-431	CLCC1
oar-miR-431	POLG
oar-miR-431	ORMDL3
oar-miR-431	FAM222B
oar-miR-431	LOC101112084
oar-miR-431	GSPT1
oar-miR-431	AP1B1
oar-miR-431	CCND3
oar-miR-431	EPS8L3
oar-miR-431	OTUB2
oar-miR-431	MAF
oar-miR-431	ADAMTS18
oar-miR-431	LRRTM3
oar-miR-431	HS3ST4
oar-miR-431	FMN1
oar-miR-431	KIRREL1
oar-miR-431	PXYLP1
oar-miR-431	SEMA7A
oar-miR-431	KCTD14
oar-miR-431	ZNF462
oar-miR-431	PLXNA4
oar-miR-431	IQCH
oar-miR-431	LRRC55
oar-miR-431	ZNF831
oar-miR-431	GPR141
oar-miR-431	CCDC158
oar-miR-431	CEP83
oar-miR-431	ARHGAP26
oar-miR-431	CDC42
oar-miR-431	ADAMTSL3
oar-miR-431	SCARA5
oar-miR-431	PARM1
oar-miR-431	OCLN
oar-miR-431	RBM18
oar-miR-431	PJA1
oar-miR-431	ANKRD6
oar-miR-431	PSKH1
oar-miR-431	ICA1
oar-miR-431	NSDHL
oar-miR-431	ZNF750
oar-miR-431	LOC121818245
oar-miR-431	GPR45
oar-miR-431	GNAZ
oar-miR-431	PLPPR3
oar-miR-431	SOWAHC
oar-miR-431	FKTN
oar-miR-431	RFWD3
oar-miR-431	RUNX1T1
oar-miR-431	PEAK1
oar-miR-431	ATP2B2
oar-miR-431	PTPRE
oar-miR-431	DEF8
oar-miR-431	DEPTOR
oar-miR-431	POU3F2
oar-miR-431	ST8SIA3
oar-miR-431	ZC3H7A
oar-miR-431	GJB7
oar-miR-431	TLN2
oar-miR-431	GLS
oar-miR-431	SYN3
oar-miR-431	SSTR3
oar-miR-431	MACROD2
oar-miR-431	SPATS2
oar-miR-431	METTL15
oar-miR-431	SLC22A20P
oar-miR-431	NETO1
oar-miR-431	FKBP1A
oar-miR-431	MEGF6
oar-miR-431	LOC121819452
oar-miR-431	IL17B
oar-miR-431	OGDH
oar-miR-431	CD300E
oar-miR-431	TXNL4B
oar-miR-431	TMPRSS15
oar-miR-431	ZNF362
oar-miR-431	LOC105601907
oar-miR-431	MRPS33
oar-miR-431	LOC105603000
oar-miR-431	WDR89
oar-miR-431	HTR4
oar-miR-431	MAJIN
oar-miR-431	ORC2
oar-miR-431	NMUR2
oar-miR-431	UTP15
oar-miR-431	TSTD2
oar-miR-431	NUDT2
oar-miR-431	IP6K3
oar-miR-431	NPAS2
oar-miR-431	GAPVD1
oar-miR-431	RASSF8
oar-miR-431	WWP1
oar-miR-431	SP6
oar-miR-431	ARHGAP15
oar-miR-431	COL8A2
oar-miR-431	CNTN4
oar-miR-431	LOC114116405
oar-miR-431	RC3H1
oar-miR-431	AFAP1L2
oar-miR-431	GPCPD1
oar-miR-431	MMS22L
oar-miR-431	LRRK1
oar-miR-431	SLC16A7
oar-miR-431	LOC105615654
oar-miR-431	PPIL6
oar-miR-431	MEF2D
oar-miR-431	GPR35
oar-miR-431	NRP1
oar-miR-431	PLCE1
oar-miR-431	KLK6
oar-miR-431	ARID3B
oar-miR-431	CLCN5
oar-miR-431	PRRT4
oar-miR-431	SDSL
oar-miR-431	CUEDC1
oar-miR-431	TMEM41A
oar-miR-431	CAMK1D
oar-miR-431	CHST15
oar-miR-431	LOC121816555
oar-miR-431	TRIP12
oar-miR-431	SLC35C2
oar-miR-431	TMEM200B
oar-miR-431	PDS5B
oar-miR-431	HHLA2
oar-miR-431	GTF2IRD1
oar-miR-431	BBS12
oar-miR-431	C21H11orf24
oar-miR-431	ARF3
oar-miR-431	DTWD1
oar-miR-431	GCK
oar-miR-431	GRM8
oar-miR-431	LHX8
oar-miR-431	GHR
oar-miR-431	SNRPD1
oar-miR-431	ANXA1
oar-miR-431	ITPKB
oar-miR-431	SOCS6
oar-miR-431	LOC101115338
oar-miR-431	LRRC14
oar-miR-431	SPATA17
oar-miR-431	TOB2
oar-miR-431	ACOD1
oar-miR-431	LOC101111573
oar-miR-431	GPR68
oar-miR-431	TMEM97
oar-miR-431	SLC35B3
oar-miR-431	PRKCD
oar-miR-431	ALPK2
oar-miR-431	NIPAL1
oar-miR-431	ZBTB8A
oar-miR-431	TNIP1
oar-miR-431	SEMA4D
oar-miR-431	ZNF18
oar-miR-431	RNF44
oar-miR-431	GULP1
oar-miR-431	LOC121818210
oar-miR-431	PLEKHM3
oar-miR-431	MS4A2
oar-miR-431	CREB5
oar-miR-431	PARD3B
oar-miR-431	GNG4
oar-miR-431	ITPR1
oar-miR-431	LOC105604880
oar-miR-431	MORC3
oar-miR-431	FBXO32
oar-miR-431	CAMTA1
oar-miR-431	ATP6AP2
oar-miR-431	TUBA1C
oar-miR-431	TTI1
oar-miR-431	SPSB1
oar-miR-431	LOC105611653
oar-miR-431	MRO
oar-miR-431	CSF1
oar-miR-431	TMOD3
oar-miR-431	RAG2
oar-miR-431	ATP6V1C1
oar-miR-431	RIPOR3
oar-miR-431	LOC105603153
oar-miR-431	GNB4
oar-miR-431	FOXJ2
oar-miR-431	PUS3
oar-miR-431	SGMS1
oar-miR-431	LOC101103612
oar-miR-431	CEP295
oar-miR-431	SPDEF
oar-miR-431	MRLN
oar-miR-431	LOC121816296
oar-miR-431	LIPA
oar-miR-431	CX3CR1
oar-miR-431	ZNF644
oar-miR-431	FHIT
oar-miR-431	CARHSP1
oar-miR-431	XKR6
oar-miR-431	CLCN4
oar-miR-431	COMMD1
oar-miR-431	ZC3H12D
oar-miR-431	KCNJ6
oar-miR-431	SNX32
oar-miR-431	FRMPD1
oar-miR-431	KATNA1
oar-miR-431	KLF12
oar-miR-431	HUWE1
oar-miR-431	RAD54L2
oar-miR-431	MAP2
oar-miR-431	TMEM218
oar-miR-431	RBM41
oar-miR-431	APOBEC2
oar-miR-431	CNTN5
oar-miR-431	ACTRT3
oar-miR-431	LOC100144429
oar-miR-431	DMRTA1
oar-miR-431	LOC443534
oar-miR-431	SESN3
oar-miR-431	LOC114118416
oar-miR-431	LOC121820546
oar-miR-431	MMUT
oar-miR-431	SMAD1
oar-miR-431	WIPF3
oar-miR-431	CYRIA
oar-miR-431	CYFIP1
oar-miR-431	RNF13
oar-miR-431	GNG12
oar-miR-431	KCNJ1
oar-miR-431	TENM1
oar-miR-431	BGN
oar-miR-431	KIF1A
oar-miR-431	LOC101115808
oar-miR-431	TCF23
oar-miR-431	MGA
oar-miR-431	EFCAB14
oar-miR-431	PDE1A
oar-miR-431	FAM83B
oar-miR-431	IL15
oar-miR-431	NRCAM
oar-miR-431	EVA1A
oar-miR-431	GPR55
oar-miR-431	LOC101119041
oar-miR-431	LHFPL5
oar-miR-431	GRIA3
oar-miR-431	LOC101108354
oar-miR-431	TRAF5
oar-miR-431	SPTB
oar-miR-431	MAPK10
oar-miR-431	PPM1H
oar-miR-431	HS3ST1
oar-miR-431	PHTF2
oar-miR-431	OSBPL8
oar-miR-431	BID
oar-miR-431	PPFIBP1
oar-miR-431	FAM172A
oar-miR-431	LOC101104574
oar-miR-431	PRKAR2B
oar-miR-431	MARVELD1
oar-miR-431	ADAMTS15
oar-miR-431	ODR4
oar-miR-431	FAM167A
oar-miR-431	SLC43A3
oar-miR-431	ADARB1
oar-miR-431	PRR30
oar-miR-431	RNF165
oar-miR-431	C16H5orf47
oar-miR-431	INPP1
oar-miR-431	NFKB1
oar-miR-431	LOC105605744
oar-miR-431	UBE3B
oar-miR-431	LOC443269
oar-miR-431	UBE2O
oar-miR-431	SETD3
oar-miR-431	PHF19
oar-miR-431	PLA2G12A
oar-miR-431	G3BP2
oar-miR-431	PACSIN2
oar-miR-431	TMUB1
oar-miR-431	SUPT7L
oar-miR-431	DAG1
oar-miR-431	PTGFRN
oar-miR-431	FIZ1
oar-miR-431	LRRC18
oar-miR-431	ZBED3
oar-miR-431	SLC6A6
oar-miR-431	PPP6R3
oar-miR-431	ELP1
oar-miR-431	KCNJ10
oar-miR-431	LOC121816696
oar-miR-431	TLR2
oar-miR-431	SLC16A14
oar-miR-431	RNF130
oar-miR-431	FAM222A
oar-miR-431	PJA2
oar-miR-431	RPL37A
oar-miR-431	B3GALT1
oar-miR-431	CAPN13
oar-miR-431	OPCML
oar-miR-431	CIITA
oar-miR-431	LOC101109827
oar-miR-431	S100B
oar-miR-431	SLC6A17
oar-miR-431	MAGED1
oar-miR-431	POU4F3
oar-miR-431	EDAR
oar-miR-431	MOB3B
oar-miR-431	LOC105601991
oar-miR-431	RNF152
oar-miR-431	PDE10A
oar-miR-431	CASTOR2
oar-miR-431	CCDC124
oar-miR-431	FOXL3
oar-miR-431	EPB41L1
oar-miR-431	PKIG
oar-miR-431	LOC101111543
oar-miR-431	TINAGL1
oar-miR-431	APOA1
oar-miR-431	P2RY8
oar-miR-431	TAOK2
oar-miR-431	HHAT
oar-miR-431	LOC105614203
oar-miR-431	ABCC11
oar-miR-431	SMPD3
oar-miR-431	ASB2
oar-miR-431	SLC23A2
oar-miR-431	RASSF4
oar-miR-431	MTOR
oar-miR-431	NSD2
oar-miR-431	LOC101116755
oar-miR-431	PRDM10
oar-miR-431	KAT14
oar-miR-431	DGKB
oar-miR-431	MAPK6
oar-miR-431	B4GALT4
oar-miR-431	SPATS1
oar-miR-431	SLIT3
oar-miR-431	FAT2
oar-miR-431	LOC121817522
oar-miR-431	RAB8B
oar-miR-431	VEPH1
oar-miR-431	PTPRD
oar-miR-431	FRS2
oar-miR-431	MTM1
oar-miR-431	LOC121818663
oar-miR-431	KLF1
oar-miR-431	SPECC1L
oar-miR-431	MATN2
oar-miR-431	FREM1
oar-miR-431	LPIN2
oar-miR-431	PRRG1
oar-miR-431	MAN1A2
oar-miR-431	DRD2
oar-miR-431	ASAP2
oar-miR-431	ADARB2
oar-miR-431	LOC101105614
oar-miR-431	ADD2
oar-miR-431	SMIM14
oar-miR-431	PAIP2B
oar-miR-431	ZNF407
oar-miR-431	MICU1
oar-miR-431	C1QB
oar-miR-431	ERCC1
oar-miR-431	SYNDIG1L
oar-miR-431	SSH1
oar-miR-431	CHST4
oar-miR-431	ZMAT5
oar-miR-431	NLGN3
oar-miR-431	TNFSF8
oar-miR-431	LOC121816554
oar-miR-431	F8A1
oar-miR-431	RCOR1
oar-miR-431	MYF5
oar-miR-431	LOC105602333
oar-miR-431	LOC121818381
oar-miR-431	LOC114117835
oar-miR-431	PLEKHM1
oar-miR-431	LRRN2
oar-miR-431	NAXE
oar-miR-431	SIPA1L2
oar-miR-431	G6PC1
oar-miR-431	CDR1
oar-miR-431	CYSLTR1
oar-miR-431	TRIO
oar-miR-431	BBS9
oar-miR-431	SSTR2
oar-miR-431	AADACL3
oar-miR-431	NCEH1
oar-miR-431	GREB1L
oar-miR-431	PPP2R3A
oar-miR-431	LOC114114909
oar-miR-431	LOC121819096
oar-miR-431	LOC121817949
oar-miR-431	PKHD1
oar-miR-431	CRNN
oar-miR-431	LOC114114483
oar-miR-431	MRPL30
oar-miR-431	RTL1
oar-miR-431	RNF4
oar-miR-431	RAI14
oar-miR-431	ZC3H7B
oar-miR-431	DRD3
oar-miR-431	GTF2H1
oar-miR-431	YES1
oar-miR-431	RAB5C
oar-miR-431	MID1
oar-miR-431	ARHGAP35
oar-miR-431	TTBK1
oar-miR-431	UNC119B
oar-miR-431	ADGRF1
oar-miR-431	JPT2
oar-miR-431	LOC101118066
oar-miR-431	ERCC6
oar-miR-431	FGF6
oar-miR-431	ZNF648
oar-miR-431	LOC101122504
oar-miR-431	NUMB
oar-miR-431	STX17
oar-miR-431	TAAR1
oar-miR-431	LOC101110255
oar-miR-431	FTCDNL1
oar-miR-431	PLEKHA2
oar-miR-431	RTL9
oar-miR-431	LOC101111827
oar-miR-431	SEBOX
oar-miR-431	SMG7
oar-miR-431	EXOC2
oar-miR-431	DAB1
oar-miR-431	NUDT15
oar-miR-431	LOC101115115
oar-miR-431	GNB1
oar-miR-431	MDM4
oar-miR-431	GJD3
oar-miR-431	SGCD
oar-miR-431	USP8
oar-miR-431	AKT2
oar-miR-431	SETBP1
oar-miR-431	WASF3
oar-miR-431	RRAGD
oar-miR-431	LOC101121297
oar-miR-431	LOC101122084
oar-miR-431	KIAA1958
oar-miR-431	RMI2
oar-miR-431	GON4L
oar-miR-431	ZFYVE19
oar-miR-431	LOC101118224
oar-miR-431	LOC105605206
oar-miR-431	MAOA
oar-miR-431	CAPN14
oar-miR-431	DNMT3B
oar-miR-431	C25H10orf105
oar-miR-431	LINGO2
oar-miR-431	CNOT4
oar-miR-431	GUCY1A1
oar-miR-431	B3GNT2
oar-miR-431	FRMD6
oar-miR-431	MACC1
oar-miR-431	LOC101120875
oar-miR-431	CSNK1G3
oar-miR-431	STXBP6
oar-miR-431	LOC101118086
oar-miR-431	SLC25A53
oar-miR-431	LOC101123551
oar-miR-431	LOC105610309
oar-miR-431	SEMA5B
oar-miR-431	PLAAT1
oar-miR-431	STARD6
oar-miR-431	SVOPL
oar-miR-431	HEMK1
oar-miR-431	NRTN
oar-miR-431	VRK3
oar-miR-431	STS
oar-miR-431	PHF3
oar-miR-431	VANGL1
oar-miR-431	PELI2
oar-miR-431	LYPD6
oar-miR-431	CNDP2
oar-miR-431	LOC101113632
oar-miR-431	LOC114114866
oar-miR-431	TOMM6
oar-miR-431	XPA
oar-miR-431	NMD3
oar-miR-431	STARD3NL
oar-miR-431	WSCD1
oar-miR-431	MSS51
oar-miR-431	KYAT3
oar-miR-431	SHISA9
oar-miR-431	MARS1
oar-miR-431	GIGYF2
oar-miR-431	LOC114108699
oar-miR-431	ZNF275
oar-miR-431	NUP62
oar-miR-431	CLOCK
oar-miR-431	MAB21L1
oar-miR-431	NFYB
oar-miR-431	STAU1
oar-miR-431	LOC121817750
oar-miR-431	SVIL
oar-miR-431	LOC101109079
oar-miR-431	RPS9
oar-miR-431	STK38L
oar-miR-431	SBF2
oar-miR-431	LPAR3
oar-miR-431	BCL2L14
oar-miR-431	PKNOX2
oar-miR-431	ADCYAP1R1
oar-miR-431	CPQ
oar-miR-431	FAM204A
oar-miR-431	USP6NL
oar-miR-431	CERS2
oar-miR-431	SETD7
oar-miR-431	LOC101116738
oar-miR-431	CLDN14
oar-miR-431	RREB1
oar-miR-431	GLYAT
oar-miR-431	XPOT
oar-miR-431	UGT8
oar-miR-431	SLC16A12
oar-miR-431	BICRAL
oar-miR-431	CCSER1
oar-miR-431	LOC114113977
oar-miR-431	DNAJC28
oar-miR-431	NRXN3
oar-miR-431	DERL1
oar-miR-431	MED13L
oar-miR-431	ATP2B1
oar-miR-431	OCA2
oar-miR-431	CD53
oar-miR-431	PI15
oar-miR-431	RAI2
oar-miR-431	KIAA0040
oar-miR-431	LOC101121414
oar-miR-431	RBMS3
oar-miR-431	CCR8
oar-miR-431	BACH1
oar-miR-431	EPB41L2
oar-miR-431	USP9X
oar-miR-431	BCLAF3
oar-miR-431	NCOA6
oar-miR-431	RPL9
oar-miR-431	MGAT1
oar-miR-431	UBAP1
oar-miR-431	LOC101117272
oar-miR-431	SPRED2
oar-miR-431	BACE2
oar-miR-431	FOXP2
oar-miR-431	NRP2
oar-miR-431	SLC17A1
oar-miR-431	ELFN1
oar-miR-431	KCNJ8
oar-miR-431	ZMIZ2
oar-miR-431	UBE2J1
oar-miR-431	PC
oar-miR-431	LOC105610483
oar-miR-431	SPAG16
oar-miR-431	LOC105601977
oar-miR-431	ERC2
oar-miR-431	LOC101110258
oar-miR-431	TTC24
oar-miR-431	CDH8
oar-miR-431	CDH11
oar-miR-431	LOC101118932
oar-miR-431	SPRY2
oar-miR-431	PIK3C2G
oar-miR-431	PIK3CD
oar-miR-431	SV2C
oar-miR-431	AGGF1
oar-miR-431	PPM1B
oar-miR-431	C21H11orf54
oar-miR-431	TEAD1
oar-miR-431	NIPBL
oar-miR-431	GDAP2
oar-miR-431	SAMD12
oar-miR-431	PSME3IP1
oar-miR-431	ERBIN
oar-miR-431	LOC101109728
oar-miR-431	EFCC1
oar-miR-431	SMARCC1
oar-miR-431	SKP1
oar-miR-431	UCP3
oar-miR-431	CTNND2
oar-miR-431	MAP2K4
oar-miR-431	MARCHF7
oar-miR-431	PTN
oar-miR-431	KNTC1
oar-miR-431	CPNE3
oar-miR-431	FOXN2
oar-miR-431	ZNF664
oar-miR-431	MAPK3
oar-miR-431	LOC101118213
oar-miR-431	KCNJ4
oar-miR-431	UCK2
oar-miR-431	KCTD21
oar-miR-431	SGMS2
oar-miR-431	LOC105601870
oar-miR-431	LOC101106246
oar-miR-431	DNAJC13
oar-miR-431	EPB41
oar-miR-431	RCAN2
oar-miR-431	DISP3
oar-miR-431	MEF2C
oar-miR-431	COL6A5
oar-miR-431	CLEC7A
oar-miR-431	UBXN2B
oar-miR-431	SLC41A1
oar-miR-431	TMEM108
oar-miR-431	SLA2
oar-miR-431	GPRIN2
oar-miR-431	CD5
oar-miR-431	GRM4
oar-miR-431	WNK3
oar-miR-431	LOC101110699
oar-miR-431	MIB2
oar-miR-431	DTNA
oar-miR-431	SCAMP1
oar-miR-431	ACVR1C
oar-miR-431	FOXL1
oar-miR-431	SIRT1
oar-miR-431	GALNT10
oar-miR-431	UROS
oar-miR-431	LOC114117625
oar-miR-431	PIGZ
oar-miR-431	ALG12
oar-miR-431	PKIA
oar-miR-431	HTR1D
oar-miR-431	ZZZ3
oar-miR-431	BTBD7
oar-miR-431	ARHGAP1
oar-miR-431	KCNJ16
oar-miR-431	DNAJC30
oar-miR-431	KCNJ2
oar-miR-431	SH3RF2
oar-miR-431	ELSPBP1
oar-miR-431	ZNF316
oar-miR-431	PCYT1A
oar-miR-431	FAM168A
oar-miR-431	LOC101112441
oar-miR-431	MUS81
oar-miR-431	LOC101106061
oar-miR-431	VSIG10
oar-miR-431	SERPINE1
oar-miR-431	SOCS5
oar-miR-431	SPATA2
oar-miR-431	IGF1R
oar-miR-431	LOC101118245
oar-miR-431	KRTAP5.4
oar-miR-431	DYRK1A
oar-miR-431	ACP7
oar-miR-431	ADGRG2
oar-miR-431	LOC105616742
oar-miR-431	JADE3
oar-miR-431	EFCAB6
oar-miR-431	DCUN1D3
oar-miR-431	CHRM4
oar-miR-431	CNTN6
oar-miR-431	RCBTB1
oar-miR-431	LOC101115059
oar-miR-431	EMP1
oar-miR-431	PHF21A
oar-miR-431	CCDC186
oar-miR-431	SMAD5
oar-miR-431	DNAL4
oar-miR-431	MED24
oar-miR-431	MIDEAS
oar-miR-431	CETN3
oar-miR-431	CDC42SE2
oar-miR-431	LOC101109345
oar-miR-431	NLGN1
oar-miR-431	CHADL
oar-miR-431	RNF41
oar-miR-431	DIO2
oar-miR-431	NFE2L2
oar-miR-431	USP54
oar-miR-431	SPARCL1
oar-miR-431	JAK1
oar-miR-431	LOC101102549
oar-miR-431	RABGAP1
oar-miR-431	LOC114113200
oar-miR-431	LDHB
oar-miR-431	ZNF200
oar-miR-431	LLGL2
oar-miR-431	SERPINA7
oar-miR-431	KMT5B
oar-miR-431	HPS4
oar-miR-431	MVK
oar-miR-431	TMEM196
oar-miR-431	LOC106991603
oar-miR-431	ASB18
oar-miR-431	REC8
oar-miR-431	ZBTB20
oar-miR-431	SLC6A15
oar-miR-431	FAM210A
oar-miR-431	PPIG
oar-miR-431	GJC1
oar-miR-431	SEMA6D
oar-miR-431	LETM2
oar-miR-431	TMEM98
oar-miR-431	KIF1B
oar-miR-431	SLC8A2
oar-miR-431	TMEM63A
oar-miR-431	CTPS2
oar-miR-431	LOC443423
oar-miR-431	MPL
oar-miR-431	GOLIM4
oar-miR-431	KDM4B
oar-miR-431	CNTN1
oar-miR-431	KIAA0825
oar-miR-431	LOC105605770
oar-miR-431	GLIS2
oar-miR-431	HOXD4
oar-miR-431	CR2
oar-miR-431	RLIM
oar-miR-431	CWC27
oar-miR-431	SERTM1
oar-miR-431	TSPAN5
oar-miR-431	AZI2
oar-miR-431	TLL1
oar-miR-431	ZFAND1
oar-miR-431	SLC16A3
oar-miR-431	ELOVL5
oar-miR-431	MTPN
oar-miR-431	LOC101119928
oar-miR-431	LCNL1
oar-miR-431	IPCEF1
oar-miR-431	ARPC1B
oar-miR-431	FAM169A
oar-miR-431	KCNAB2
oar-miR-431	TRIM27
oar-miR-431	A1CF
oar-miR-431	DRC1
oar-miR-431	LOC105601988
oar-miR-431	EFNA4
oar-miR-431	TRERF1
oar-miR-431	CUX2
oar-miR-431	IMPA2
oar-miR-431	LOC101103178
oar-miR-431	FEZ1
oar-miR-431	RGS12
oar-miR-431	APBB2
oar-miR-431	AEN
oar-miR-431	AHNAK
oar-miR-431	LOC101110107
oar-miR-431	MIS18BP1
oar-miR-431	PEX2
oar-miR-431	HNRNPF
oar-miR-431	RASGRP3
oar-miR-431	SPDYA
oar-miR-431	FNDC3B
oar-miR-431	TCEAL9
oar-miR-431	ARHGEF28
oar-miR-431	FAM149B1
oar-miR-431	FILIP1
oar-miR-431	UBN1
oar-miR-431	RBM47
oar-miR-431	IL34
oar-miR-431	LOC105605893
oar-miR-431	LOC101106570
oar-miR-431	PKIB
oar-miR-431	CLDN17
oar-miR-431	RSPO1
oar-miR-431	GPR160
oar-miR-431	LOC101114275
oar-miR-431	STK38
oar-miR-431	TUT4
oar-miR-431	LOC105601853
oar-miR-431	ZNF140
oar-miR-431	LOC101106550
oar-miR-431	RFTN1
oar-miR-431	BAG5
oar-miR-431	ROBO2
oar-miR-431	GP2
oar-miR-431	ROCK1
oar-miR-431	ZBTB38
oar-miR-431	RTP3
oar-miR-431	CLIC3
oar-miR-431	AXIN1
oar-miR-431	MICAL2
oar-miR-431	SLC39A14
oar-miR-431	PLS3
oar-miR-431	C18H14orf180
oar-miR-431	LOC101114848
oar-miR-431	EHBP1
oar-miR-431	MTRFR
oar-miR-431	TULP2
oar-miR-431	LOC114112654
oar-miR-431	LOC114117868
oar-miR-431	LOC101103096
oar-miR-431	CCDC162P
oar-miR-431	RNF182
oar-miR-431	GCNT4
oar-miR-431	DZIP1
oar-miR-431	GPR161
oar-miR-431	DOK4
oar-miR-431	PALS2
oar-miR-431	SLC35G2
oar-miR-431	GPRC5B
oar-miR-431	OSBPL6
oar-miR-431	LRRC20
oar-miR-431	SPECC1
oar-miR-431	PID1
oar-miR-431	ASB7
oar-miR-431	ZNF398
oar-miR-431	LATS1
oar-miR-431	MYO9A
oar-miR-431	PTPDC1
oar-miR-431	SSPN
oar-miR-431	HELZ
oar-miR-431	CLIP2
oar-miR-431	LAMP5
oar-miR-431	LRRIQ3
oar-miR-431	SNURF
oar-miR-431	HIVEP3
oar-miR-431	FAM3C
oar-miR-431	LOC121816398
oar-miR-431	BEX4
oar-miR-431	GRM3
oar-miR-431	FKBP5
oar-miR-431	ERG
oar-miR-431	CCDC88A
oar-miR-431	PAX5
oar-miR-431	SNAP25
oar-miR-431	NCK1
oar-miR-431	LCP1
oar-miR-431	LOC101115646
oar-miR-431	C6H4orf17
oar-miR-431	SERAC1
oar-miR-431	CMKLR2
oar-miR-431	LOC101115671
oar-miR-431	HIPK3
oar-miR-431	MRPL14
oar-miR-431	CPLX2
oar-miR-431	TMPRSS2
oar-miR-431	ETS2
oar-miR-431	FZD7
oar-miR-431	PARP6
oar-miR-431	RRBP1
oar-miR-431	USP42
oar-miR-431	B4GALT6
oar-miR-431	TECPR2
oar-miR-431	AREL1
oar-miR-431	HMGN4
oar-miR-431	INSYN2A
oar-miR-431	CWC22
oar-miR-431	TCP11L1
oar-miR-431	TRIL
oar-miR-431	C6H4orf54
oar-miR-431	LRRC41
oar-miR-431	DAAM2
oar-miR-431	TCAF2
oar-miR-431	FAM126A
oar-miR-431	FAM107B
oar-miR-431	DENND4C
oar-miR-431	SLC41A2
oar-miR-431	GPBP1L1
oar-miR-431	MAMLD1
oar-miR-431	TFEB
oar-miR-431	WDR55
oar-miR-431	LOC105605752
oar-miR-431	FHL1
oar-miR-431	RASA3
oar-miR-431	PIK3R1
oar-miR-431	CREBRF
oar-miR-431	ZBTB44
oar-miR-431	STT3B
oar-miR-431	SPTLC3
oar-miR-431	LOC121817884
oar-miR-431	SH3GL2
oar-miR-431	IKZF5
oar-miR-431	GSTK1
oar-miR-431	CENPV
oar-miR-431	SLC5A6
oar-miR-431	LOC105603737
oar-miR-431	CHFR
oar-miR-431	POGZ
oar-miR-431	LOC114114472
oar-miR-431	MBD5
oar-miR-431	GPD2
oar-miR-431	P2RY2
oar-miR-431	IL1RL1
oar-miR-431	OTUD7B
oar-miR-431	LOC101115897
oar-miR-431	STON1
oar-miR-431	LOC114109698
oar-miR-431	LOC101118024
oar-miR-431	AHDC1
oar-miR-431	PNPLA8
oar-miR-431	TMLHE
oar-miR-431	TMBIM1
oar-miR-432	AFF4
oar-miR-432	SLC26A3
oar-miR-432	COL4A4
oar-miR-432	HAPLN4
oar-miR-432	ELF3
oar-miR-432	PLAC8
oar-miR-432	GFI1
oar-miR-432	MC2R
oar-miR-432	LOC114118057
oar-miR-432	FAM163A
oar-miR-432	FOXP1
oar-miR-432	TMEM51
oar-miR-432	PDZK1IP1
oar-miR-432	FBLN2
oar-miR-432	NRSN2
oar-miR-432	VDR
oar-miR-432	LRRC3B
oar-miR-432	CNTRL
oar-miR-432	RAP1GAP2
oar-miR-432	ZNF423
oar-miR-432	HRK
oar-miR-432	LYST
oar-miR-432	GSDME
oar-miR-432	BACH2
oar-miR-432	RBM3
oar-miR-432	WFDC13
oar-miR-432	ZC2HC1C
oar-miR-432	PRAG1
oar-miR-432	PKP4
oar-miR-432	NFRKB
oar-miR-432	TCTE1
oar-miR-432	STX16
oar-miR-432	SAMD5
oar-miR-432	ABHD6
oar-miR-432	ANAPC1
oar-miR-432	GJC2
oar-miR-432	C1QTNF1
oar-miR-432	TBC1D5
oar-miR-432	C11H17orf113
oar-miR-432	FSTL4
oar-miR-432	TM4SF19
oar-miR-432	ZNF385C
oar-miR-432	RALGAPB
oar-miR-432	LOC101113509
oar-miR-432	ABCD2
oar-miR-432	SEC24C
oar-miR-432	GPR156
oar-miR-432	FSD2
oar-miR-432	BHLHE41
oar-miR-432	PAG1
oar-miR-432	NEU3
oar-miR-432	STIM1
oar-miR-432	LIMS1
oar-miR-432	MAP3K14
oar-miR-432	LOC101117358
oar-miR-432	ZNF76
oar-miR-432	MYT1L
oar-miR-432	PHETA2
oar-miR-432	TEAD4
oar-miR-432	GABRB1
oar-miR-432	TRAF3IP3
oar-miR-432	FARS2
oar-miR-432	ARAP3
oar-miR-432	ALDH1A2
oar-miR-432	STYK1
oar-miR-432	OSR1
oar-miR-432	IFT88
oar-miR-432	RNF180
oar-miR-432	KLHL15
oar-miR-432	LOC101105036
oar-miR-432	ARL11
oar-miR-432	HDX
oar-miR-432	MYH11
oar-miR-432	SDR42E1
oar-miR-432	TET2
oar-miR-432	PAK5
oar-miR-432	LOC101109892
oar-miR-432	PRPS2
oar-miR-432	OSMR
oar-miR-432	CAMK2B
oar-miR-432	ARL16
oar-miR-432	ACBD7
oar-miR-432	DMBX1
oar-miR-432	AMBRA1
oar-miR-432	BDH1
oar-miR-432	RCL1
oar-miR-432	TMEM184B
oar-miR-432	PHRF1
oar-miR-432	LOC114114485
oar-miR-432	MFAP3L
oar-miR-432	GHDC
oar-miR-432	SEC22A
oar-miR-432	SLC9A7
oar-miR-432	KCNE2
oar-miR-432	ADGRB1
oar-miR-432	ZNF71
oar-miR-432	TMEM229B
oar-miR-432	RAD52
oar-miR-432	PHKG1
oar-miR-432	CACNG7
oar-miR-432	C5H19orf44
oar-miR-432	SEC22C
oar-miR-432	YWHAB
oar-miR-432	NGF
oar-miR-432	EMCN
oar-miR-432	TMEM215
oar-miR-432	TBL1X
oar-miR-432	ADAMTS17
oar-miR-432	CRY2
oar-miR-432	SV2B
oar-miR-432	JAKMIP3
oar-miR-432	SPRY1
oar-miR-432	PROM1
oar-miR-432	SHANK1
oar-miR-432	SPAG1
oar-miR-432	RASAL2
oar-miR-432	LOC101122633
oar-miR-432	LOC121819666
oar-miR-432	MTARC1
oar-miR-432	LOC101102680
oar-miR-432	KLHL3
oar-miR-432	LOC114110461
oar-miR-432	VIT
oar-miR-432	LOC114117869
oar-miR-432	TTC26
oar-miR-432	EMP2
oar-miR-432	MAP1LC3B
oar-miR-432	SDR9C7
oar-miR-432	LOC105601897
oar-miR-432	CELF2
oar-miR-432	RBM33
oar-miR-432	JPH4
oar-miR-432	NFASC
oar-miR-432	ALX1
oar-miR-432	TRIM14
oar-miR-432	ELFN2
oar-miR-432	ACACB
oar-miR-432	GINS4
oar-miR-432	LOC121816827
oar-miR-432	LOC101120395
oar-miR-432	BCAS4
oar-miR-432	ODF4
oar-miR-432	MICAL3
oar-miR-432	RIMKLB
oar-miR-432	LOC105605100
oar-miR-432	PRKG2
oar-miR-432	RAB5B
oar-miR-432	NHSL2
oar-miR-432	MCF2L
oar-miR-432	ZMIZ1
oar-miR-432	LAT2
oar-miR-432	KNCN
oar-miR-432	DICER1
oar-miR-432	LRRC2
oar-miR-432	ZC3H10
oar-miR-432	PRR14L
oar-miR-432	TOMM5
oar-miR-432	DYNC1I1
oar-miR-432	SLC25A44
oar-miR-432	SUN2
oar-miR-432	DCAKD
oar-miR-432	BIRC3
oar-miR-432	TDRD7
oar-miR-432	DSE
oar-miR-432	MAP3K13
oar-miR-432	TEKT3
oar-miR-432	APOM
oar-miR-432	HIVEP2
oar-miR-432	TTYH3
oar-miR-432	LOC121820538
oar-miR-432	RASSF5
oar-miR-432	TAC3
oar-miR-432	SORBS1
oar-miR-432	FNTB
oar-miR-432	BTK
oar-miR-432	AK4
oar-miR-432	NCOA5
oar-miR-432	GYPC
oar-miR-432	TXNRD1
oar-miR-432	LOC114113074
oar-miR-432	TMEM211
oar-miR-432	MARK2
oar-miR-432	LOC101118490
oar-miR-432	CHD6
oar-miR-432	PEG10
oar-miR-432	INO80
oar-miR-432	PLEKHO1
oar-miR-432	RAB3B
oar-miR-432	LOC114110282
oar-miR-432	PTBP3
oar-miR-432	CNOT6
oar-miR-432	GOLGB1
oar-miR-432	LOC101111463
oar-miR-432	PAGR1
oar-miR-432	LOC101110828
oar-miR-432	PDZK1
oar-miR-432	PAK2
oar-miR-432	ACSL6
oar-miR-432	SMIM32
oar-miR-432	NAALADL2
oar-miR-432	GPR146
oar-miR-432	ELOC
oar-miR-432	LOC114117288
oar-miR-432	TNKS
oar-miR-432	NSUN7
oar-miR-432	TNFRSF19
oar-miR-432	FAM71A
oar-miR-432	DNTTIP1
oar-miR-432	IMMP1L
oar-miR-432	HSPB7
oar-miR-432	RAP1B
oar-miR-432	PURA
oar-miR-432	TMEM267
oar-miR-432	PLAG1
oar-miR-432	ZNF554
oar-miR-432	PLAT
oar-miR-432	PLA2G6
oar-miR-432	WNT4
oar-miR-432	LAMP3
oar-miR-432	DIP2C
oar-miR-432	LOC114115593
oar-miR-432	RRN3
oar-miR-432	SCNN1G
oar-miR-432	ADRA2B
oar-miR-432	MCF2L2
oar-miR-432	KANSL1
oar-miR-432	RBM5
oar-miR-432	LOC101116381
oar-miR-432	NFYC
oar-miR-432	SLC7A8
oar-miR-432	KIFC3
oar-miR-432	ACSL1
oar-miR-432	RERE
oar-miR-432	ITSN2
oar-miR-432	RHOBTB1
oar-miR-432	FAM227A
oar-miR-432	CNOT1
oar-miR-432	ASNS
oar-miR-432	HR
oar-miR-432	LOC101101846
oar-miR-432	LOC114118429
oar-miR-432	LOC101108016
oar-miR-432	KLHL32
oar-miR-432	DHRS9
oar-miR-432	GFOD1
oar-miR-432	GARRE1
oar-miR-432	HTR1E
oar-miR-432	ELAVL2
oar-miR-432	HOXC4
oar-miR-432	LOC121816777
oar-miR-432	SYT6
oar-miR-432	GUCD1
oar-miR-432	WSCD2
oar-miR-432	MGAT5
oar-miR-432	METTL18
oar-miR-432	CCDC73
oar-miR-432	LOC121816008
oar-miR-432	TLCD5
oar-miR-432	PAK3
oar-miR-432	ST6GAL1
oar-miR-432	TASL
oar-miR-432	RIMS3
oar-miR-432	PRND
oar-miR-432	LOC101113438
oar-miR-432	C2H2orf76
oar-miR-432	SPTA1
oar-miR-432	SDCCAG8
oar-miR-432	CHEK1
oar-miR-432	TIGD2
oar-miR-432	WDR5
oar-miR-432	TSHR
oar-miR-432	PEAK3
oar-miR-432	CACNA1C
oar-miR-432	GPR62
oar-miR-432	ATN1
oar-miR-432	TEX2
oar-miR-432	SMOX
oar-miR-432	TSEN2
oar-miR-432	LARGE1
oar-miR-432	DHX8
oar-miR-432	LOC101105609
oar-miR-432	FAM43A
oar-miR-432	LOC121820089
oar-miR-432	DNAJC5B
oar-miR-432	DSEL
oar-miR-432	SLC6A9
oar-miR-432	LOC101105481
oar-miR-432	NDNF
oar-miR-432	ATP8B1
oar-miR-432	APOA5
oar-miR-432	SIAH2
oar-miR-432	LHFPL2
oar-miR-432	PPP1R42
oar-miR-432	IL36RN
oar-miR-432	ENOX1
oar-miR-432	HTR2B
oar-miR-432	LOC121819583
oar-miR-432	TFAP4
oar-miR-432	TIMM9
oar-miR-432	ST6GAL2
oar-miR-432	EBAG9
oar-miR-432	XRCC4
oar-miR-432	NME5
oar-miR-432	CLASP1
oar-miR-432	CDH3
oar-miR-432	NPTX1
oar-miR-432	SH3BP2
oar-miR-432	ASH1L
oar-miR-432	LOC105610079
oar-miR-432	TMEM245
oar-miR-432	LOC105605798
oar-miR-432	MOB3A
oar-miR-432	PRSS57
oar-miR-432	CCNB3
oar-miR-432	CHST6
oar-miR-432	RUBCNL
oar-miR-432	ARHGAP39
oar-miR-432	SULF2
oar-miR-432	RIC3
oar-miR-432	FAM135B
oar-miR-432	LRRN1
oar-miR-432	TGFBR3
oar-miR-432	MCTP2
oar-miR-432	WNT3
oar-miR-432	EXOC3L1
oar-miR-432	PECAM1
oar-miR-432	VGLL4
oar-miR-432	SMIM24
oar-miR-432	TMEM232
oar-miR-432	PNMA2
oar-miR-432	RNF144A
oar-miR-432	LOC105609426
oar-miR-432	SSUH2
oar-miR-432	PI4K2A
oar-miR-432	ZNF565
oar-miR-432	DDX59
oar-miR-432	BEND6
oar-miR-432	TEX15
oar-miR-432	ZNF473
oar-miR-432	TMPRSS4
oar-miR-432	KCNK5
oar-miR-432	SCAF4
oar-miR-432	JRK
oar-miR-432	LOC121819512
oar-miR-432	LPCAT1
oar-miR-432	ST3GAL1
oar-miR-432	CC2D1B
oar-miR-432	CEP68
oar-miR-432	SV2A
oar-miR-432	C1QC
oar-miR-432	SCRN3
oar-miR-432	PLPP4
oar-miR-432	ASAH2
oar-miR-432	RBBP8NL
oar-miR-432	ZNF185
oar-miR-432	PWP2
oar-miR-432	MLLT6
oar-miR-432	SGSM1
oar-miR-432	RIPK1
oar-miR-432	ZNF697
oar-miR-432	ZBTB2
oar-miR-432	VPS53
oar-miR-432	TBC1D16
oar-miR-432	USP20
oar-miR-432	LOC101112671
oar-miR-432	HAPLN3
oar-miR-432	ADGRF5
oar-miR-432	RAB31
oar-miR-432	ZNF471
oar-miR-432	FAM107A
oar-miR-432	MYPN
oar-miR-432	LOC101122123
oar-miR-432	GTF3C2
oar-miR-432	IQCJ
oar-miR-432	ILDR1
oar-miR-432	ZBTB4
oar-miR-432	MLLT1
oar-miR-432	KCMF1
oar-miR-432	PRRG4
oar-miR-432	TRMT10B
oar-miR-432	BTNL2
oar-miR-432	INO80C
oar-miR-432	STAT3
oar-miR-432	LOC101122351
oar-miR-432	LOC101102447
oar-miR-432	HAPLN1
oar-miR-432	CHRM3
oar-miR-432	MTHFD1L
oar-miR-432	LOC101114743
oar-miR-432	MMAA
oar-miR-432	ZSCAN26
oar-miR-432	ZNF668
oar-miR-432	ERCC4
oar-miR-432	TFB1M
oar-miR-432	LOC105613069
oar-miR-432	IL10RA
oar-miR-432	TNFAIP3
oar-miR-432	INSYN2B
oar-miR-432	HTR3B
oar-miR-432	MRAS
oar-miR-432	CRMP1
oar-miR-432	XKR4
oar-miR-432	MPDZ
oar-miR-432	MGRN1
oar-miR-432	TMEM198
oar-miR-432	ZNF148
oar-miR-432	RAB26
oar-miR-432	FGF1
oar-miR-432	PIK3C2B
oar-miR-432	ST18
oar-miR-432	LOC443027
oar-miR-432	BTRC
oar-miR-432	ARHGEF9
oar-miR-432	NALF2
oar-miR-432	NUDT11
oar-miR-432	B9D2
oar-miR-432	ACKR3
oar-miR-432	PPM1F
oar-miR-432	S100A10
oar-miR-432	DYNC1I2
oar-miR-432	C12H1orf100
oar-miR-432	CSF2RB
oar-miR-432	ANKRD34C
oar-miR-432	LOC101121718
oar-miR-432	STPG4
oar-miR-432	CHST1
oar-miR-432	GUCY2F
oar-miR-432	TMEM269
oar-miR-432	DLX3
oar-miR-432	FHL3
oar-miR-432	CTXND1
oar-miR-432	SIL1
oar-miR-432	SAMD4A
oar-miR-432	XCR1
oar-miR-432	ITPR3
oar-miR-432	MRTFB
oar-miR-432	LY6H
oar-miR-432	SLC39A11
oar-miR-432	GIPC2
oar-miR-432	CCDC32
oar-miR-432	TANC1
oar-miR-432	LOC101109422
oar-miR-432	BANK1
oar-miR-432	ZAR1L
oar-miR-432	SPTBN1
oar-miR-432	SH2B3
oar-miR-432	ARSG
oar-miR-432	TAB3
oar-miR-432	NEUROD4
oar-miR-432	LOC121817232
oar-miR-432	PROX1
oar-miR-432	LOC101122824
oar-miR-432	ZNF391
oar-miR-432	LOC121817369
oar-miR-432	GP9
oar-miR-432	SETD6
oar-miR-432	PKM
oar-miR-432	POGK
oar-miR-432	USP2
oar-miR-432	RALGPS1
oar-miR-432	TMOD1
oar-miR-432	SERTM2
oar-miR-432	TIMP1
oar-miR-432	PTCHD1
oar-miR-432	RPS6KL1
oar-miR-432	RCAN3
oar-miR-432	HOXA6
oar-miR-432	HCRT
oar-miR-432	TMEM94
oar-miR-432	MTUS1
oar-miR-432	PFKM
oar-miR-432	LOC121816020
oar-miR-432	THSD7B
oar-miR-432	MGAT4C
oar-miR-432	SLC25A48
oar-miR-432	LOC114108990
oar-miR-432	TENT5C
oar-miR-432	S100A9
oar-miR-432	FAM13B
oar-miR-432	SFXN3
oar-miR-432	PDE8A
oar-miR-432	ZNF3
oar-miR-432	SLC7A2
oar-miR-432	LOC101114535
oar-miR-432	USP33
oar-miR-432	ODAD1
oar-miR-432	SHISA7
oar-miR-432	PSMB11
oar-miR-432	DRC3
oar-miR-432	ITPRID2
oar-miR-432	GCC1
oar-miR-432	CROCC
oar-miR-432	CCDC102B
oar-miR-432	ATP6V1G3
oar-miR-432	DUSP6
oar-miR-432	RBM43
oar-miR-432	FBXO6
oar-miR-432	MYO10
oar-miR-432	FBXO46
oar-miR-432	C5AR2
oar-miR-432	INO80D
oar-miR-432	ISCA2
oar-miR-432	NACC1
oar-miR-432	LOC101107465
oar-miR-432	SLAMF8
oar-miR-432	ADAL
oar-miR-432	S100A2
oar-miR-432	ZHX2
oar-miR-432	LOC101108155
oar-miR-432	PRDM15
oar-miR-432	SERPINE2
oar-miR-432	PLS1
oar-miR-432	STXBP5L
oar-miR-432	LOC101106976
oar-miR-432	HAUS6
oar-miR-432	TRMT9B
oar-miR-432	LOC105605644
oar-miR-432	BEAN1
oar-miR-432	C1QTNF2
oar-miR-432	HRH2
oar-miR-432	A4GALT
oar-miR-432	SLC16A5
oar-miR-432	AKAP6
oar-miR-432	TMEM268
oar-miR-432	MFSD12
oar-miR-432	NFE2L1
oar-miR-432	NARS1
oar-miR-432	HYAL1
oar-miR-432	ELF4
oar-miR-432	CTDSP2
oar-miR-432	LOC101110177
oar-miR-432	NEXMIF
oar-miR-432	CCDC146
oar-miR-432	PAX1
oar-miR-432	FOSL2
oar-miR-432	LOC114117570
oar-miR-432	MAPK4
oar-miR-432	SNAP47
oar-miR-432	LOC101108428
oar-miR-432	OTUD7A
oar-miR-432	KCNJ3
oar-miR-432	CCDC160
oar-miR-432	COL6A6
oar-miR-432	CHST12
oar-miR-432	GPC6
oar-miR-432	GPX6
oar-miR-432	GLUL
oar-miR-432	GALNT1
oar-miR-432	LOC101114959
oar-miR-432	SOD3
oar-miR-432	LOC101109683
oar-miR-432	MYLK4
oar-miR-432	ZHX3
oar-miR-432	ZNF134
oar-miR-432	LOC101122689
oar-miR-432	FARP2
oar-miR-432	LOC101112800
oar-miR-432	LRRC4C
oar-miR-432	SMUG1
oar-miR-432	PRXL2C
oar-miR-432	EVI5L
oar-miR-432	PLD4
oar-miR-432	DNAJC24
oar-miR-432	LOC101103766
oar-miR-432	NPBWR2
oar-miR-432	GATAD2B
oar-miR-432	NMRAL1
oar-miR-432	JPH2
oar-miR-432	RHOJ
oar-miR-432	SERPINI1
oar-miR-432	ZBTB49
oar-miR-432	TRPC5
oar-miR-432	GRIA1
oar-miR-432	SLC7A14
oar-miR-432	ETV3L
oar-miR-432	TMEM200C
oar-miR-432	NEU4
oar-miR-432	MCHR1
oar-miR-432	BMP5
oar-miR-432	ST8SIA6
oar-miR-432	ENHO
oar-miR-432	CTBP2
oar-miR-432	SMG9
oar-miR-432	LTB4R2
oar-miR-432	KIAA1109
oar-miR-432	SLC8A3
oar-miR-432	SRR
oar-miR-432	USPL1
oar-miR-432	KCNV1
oar-miR-432	DENND2C
oar-miR-432	TMEM150C
oar-miR-432	ZNF202
oar-miR-432	C11H17orf107
oar-miR-432	RHBDF1
oar-miR-432	MYO15B
oar-miR-432	NR3C2
oar-miR-432	ZNF557
oar-miR-432	ZC3H12B
oar-miR-432	ACAD9
oar-miR-432	MRPL24
oar-miR-432	PTPN4
oar-miR-432	ZNF787
oar-miR-432	PERCC1
oar-miR-432	ALDH1L1
oar-miR-432	PDPK1
oar-miR-432	PPP1R26
oar-miR-432	ACTN4
oar-miR-432	LOC101106743
oar-miR-432	PLAGL1
oar-miR-432	ISX
oar-miR-432	CCDC97
oar-miR-432	TTC39B
oar-miR-432	ANKRD49
oar-miR-432	STN1
oar-miR-432	ULK2
oar-miR-432	HMGA1
oar-miR-432	C3AR1
oar-miR-432	NMNAT1
oar-miR-432	SNPH
oar-miR-432	KMT5C
oar-miR-432	GNAQ
oar-miR-432	GDF6
oar-miR-432	LOC101109004
oar-miR-432	NLRP1
oar-miR-432	ARIH1
oar-miR-432	LOC105613815
oar-miR-432	CDH6
oar-miR-432	PACSIN3
oar-miR-432	LRRC8A
oar-miR-432	LOC101108033
oar-miR-432	MID2
oar-miR-432	RNF222
oar-miR-432	HS6ST1
oar-miR-432	IREB2
oar-miR-432	CASZ1
oar-miR-432	PRICKLE2
oar-miR-432	CHDH
oar-miR-432	WFDC9
oar-miR-432	ACTR8
oar-miR-432	ARHGEF33
oar-miR-432	TBC1D13
oar-miR-432	SCNN1B
oar-miR-432	DYDC1
oar-miR-432	LPAR5
oar-miR-432	BASP1
oar-miR-432	SSH3
oar-miR-432	AMHR2
oar-miR-432	ARHGEF5
oar-miR-432	MAP4
oar-miR-432	B3GNT3
oar-miR-432	TNKS1BP1
oar-miR-432	LOC114117237
oar-miR-432	LRRC10
[truncated: 126,490 more rows]
