# Supplementary material for: Imprinted Dlk1-Gtl2 cluster miRNAs are potential epigenetic regulators of lamb fur quality
Source: BMC Genomics. 2023 Oct 23;24:632. doi: 10.1186/s12864-023-09741-3 (PMC10594899; doi:10.1186/s12864-023-09741-3)
Supplement: Supplementary file 7 — Additional file 7: Table S5. Statistics on the annotation of known miRNAs [file 12864_2023_9741_MOESM7_ESM.xlsx]

## Sheet: Sheet1
Additional file 7:Table S5.Statistics on the annotation of known miRNAs
sample	miRNA	precursor	unique_reads	total_reads
A1	125	103	9849	11039923
A2	131	102	10113	13000541
A3	124	101	9484	10120050
A4	131	103	10914	12713404
A5	128	103	10225	8635669
N1	142	104	10661	13316022
N2	149	105	11258	15301242
N3	145	105	11035	16581696
N4	141	106	10086	15858620
N5	140	104	9369	11895144
