# Supplementary material for: Imprinted Dlk1-Gtl2 cluster miRNAs are potential epigenetic regulators of lamb fur quality
Source: BMC Genomics. 2023 Oct 23;24:632. doi: 10.1186/s12864-023-09741-3 (PMC10594899; doi:10.1186/s12864-023-09741-3)
Supplement: Supplementary file 8 — Additional file 8: Table S6. Statistics of annotation of new miRNAs [file 12864_2023_9741_MOESM8_ESM.xlsx]

## Sheet: Sheet1
Additional file 8: Table S6. Statistics of annotation of new miRNAs
sample	novo	unique	total
A1	174	2050	1618283
A2	181	2181	1597036
A3	164	1923	903888
A4	181	2219	1113268
A5	165	2105	1177158
N1	144	1891	651438
N2	163	2082	542213
N3	167	2031	524628
N4	148	1812	403208
N5	150	1766	495656
