# Supplementary material for: Imprinted Dlk1-Gtl2 cluster miRNAs are potential epigenetic regulators of lamb fur quality
Source: BMC Genomics. 2023 Oct 23;24:632. doi: 10.1186/s12864-023-09741-3 (PMC10594899; doi:10.1186/s12864-023-09741-3)
Supplement: Supplementary file 9 — Additional file 9: Table S7. Differentially expressed miRNAs between Newborn and Adult group [file 12864_2023_9741_MOESM9_ESM.xlsx]

## Sheet: Sheet1
Additional file 9:Table S7 Differentially expressed miRNAs between Newborn and Adult group
	miRNA	BaseMean_Adult	BaseMean_Newborn	Log2fold change	P-value	P- Adj	Chromosome
Upregulated miRNAs in Newborn	oar-miR-412-5p	0	4.63588	Inf	0.00491582	0.00822986	Chr18 (Gtl2-miRNAs)
	oar-miR-3958-5p	2.36861	19.219	3.02042	8.89662e-06	1.9785e-05	Chr18 (Gtl2-miRNAs)
	oar-miR-431	5.68649	44.1132	2.9556	2.37317e-05	4.98031e-05	Chr18 (Gtl2-miRNAs)
	oar-miR-487a-3p	4.06081	22.2971	2.45702	1.60419e-05	3.51506e-05	Chr18 (Gtl2-miRNAs)
	oar-miR-3955-3p	16.3183	85.0189	2.38129	2.06323e-12	7.14934e-12	Chr18 (Gtl2-miRNAs)
	oar-miR-154b-3p	1.68971	7.07159	2.06526	0.0440745	0.0670112	Chr18 (Gtl2-miRNAs)
	oar-miR-3955-5p	83.3557	316.729	1.9259	1.48753e-15	6.33262e-15	Chr18 (Gtl2-miRNAs)
	oar-miR-1197-3p	5.2955	18.1461	1.77682	0.00285171	0.00482846	Chr18 (Gtl2-miRNAs)
	oar-miR-412-3p	52.9856	171.386	1.69357	7.50719e-11	2.37994e-10	Chr18 (Gtl2-miRNAs)
	oar-miR-3957-5p	2.95744	9.55102	1.6913	0.0263492	0.0413266	Chr18 (Gtl2-miRNAs)
	oar-miR-329a-3p	3.02598	9.47514	1.64675	0.0288567	0.0447879	Chr18 (Gtl2-miRNAs)
	oar-miR-376c-5p	24.2203	75.1183	1.63295	2.49015e-07	6.74603e-07	Chr18 (Gtl2-miRNAs)
	oar-miR-410-3p	32.1944	99.819	1.63251	4.27776e-05	8.8526e-05	Chr18 (Gtl2-miRNAs)
	oar-miR-432	395.353	1120.63	1.50309	9.08366e-13	3.22254e-12	Chr18 (Gtl2-miRNAs)
	oar-miR-136	435.749	1192.49	1.45241	2.21578e-05	4.78481e-05	Chr18 (Gtl2-miRNAs)
	oar-miR-323c	13.2274	35.687	1.43187	0.000270742	0.000523903	Chr18 (Gtl2-miRNAs)
	oar-miR-493-5p	2435.62	6521.12	1.42083	3.89617e-07	1.01847e-06	Chr18 (Gtl2-miRNAs)
	oar-miR-376b-3p	28.5027	73.222	1.36118	2.36485e-05	4.98031e-05	Chr18 (Gtl2-miRNAs)
	oar-miR-409-5p	162.652	411.026	1.33744	2.40073e-09	7.30016e-09	Chr18 (Gtl2-miRNAs)
	oar-miR-376b-5p	14.1741	34.7692	1.29455	0.00137941	0.0024763	Chr18 (Gtl2-miRNAs)
	oar-miR-3958-3p	635.855	1554.45	1.28963	0.000186021	0.000364699	Chr18 (Gtl2-miRNAs)
	oar-miR-154b-5p	190.78	464.427	1.28354	8.22986e-09	2.40441e-08	Chr18 (Gtl2-miRNAs)
	oar-miR-376e-5p	14.1741	34.4682	1.28201	0.00156642	0.00277853	Chr18 (Gtl2-miRNAs)
	oar-miR-370-5p	6.57245	14.9646	1.18705	0.039509	0.060689	Chr18 (Gtl2-miRNAs)
	oar-miR-3959-3p	115.498	252.804	1.13016	4.63793e-06	1.09162e-05	Chr18 (Gtl2-miRNAs)
	oar-miR-493-3p	3401.45	7433.44	1.12788	2.5445e-07	6.77019e-07	Chr18 (Gtl2-miRNAs)
	oar-miR-541-5p	11.8732	25.7214	1.11526	0.0195642	0.0310114	Chr18 (Gtl2-miRNAs)
	oar-miR-382-3p	247.504	526.59	1.08923	1.19231e-06	3.06299e-06	Chr18 (Gtl2-miRNAs)
	oar-miR-154a-3p	46.6749	99.0307	1.08523	0.000295122	0.000563759	Chr18 (Gtl2-miRNAs)
	oar-miR-369-5p	142.864	300.268	1.07161	4.68882e-06	1.09162e-05	Chr18 (Gtl2-miRNAs)
	oar-miR-758-3p	52.3068	108.097	1.04725	0.000114808	0.000230692	Chr18 (Gtl2-miRNAs)
	oar-miR-487b-3p	148.536	306.261	1.04394	5.94202e-06	1.36209e-05	Chr18 (Gtl2-miRNAs)
	oar-miR-433-3p	53.0312	106.713	1.00883	0.000302152	0.000569882	Chr18 (Gtl2-miRNAs)
	oar-miR-369-3p	528.541	1062.57	1.00747	1.91601e-06	4.83873e-06	Chr18 (Gtl2-miRNAs)
Downregulated miRNAs in Newborn	oar-miR-143	2.29563e+06	1.0424e+06	-1.13898	4.50541e-08	1.29097e-07	Chr5
	oar-miR-199a-3p	354639	139623	-1.34481	1.76927e-10	5.49211e-10	Chr12
	oar-miR-152	69677.7	25262.6	-1.46369	3.93576e-12	1.33279e-11	Chr11
	oar-miR-181a	46374.6	15223.9	-1.60699	6.1034e-14	2.27352e-13	Chr3
	oar-let-7c	113103	34394.9	-1.71737	4.57903e-12	1.51617e-11	Chr1
	oar-let-7i	1.12723e+06	301335	-1.90333	2.23273e-07	6.16069e-07	Chr3
	oar-miR-362	2294.63	601.123	-1.93253	4.6926e-19	2.18499e-18	ChrX
	oar-miR-10b	488181	124989	-1.96562	3.56255e-20	1.7694e-19	Chr2
	oar-let-7d	14690.6	3658.27	-2.00566	9.89215e-21	5.26404e-20	Chr2
	oar-miR-107	3650.31	908.434	-2.00657	5.55708e-14	2.12309e-13	Chr22
	oar-miR-99a	1.29909e+06	304899	-2.0911	1.05421e-14	4.24534e-14	Chr1
	oar-let-7f	676303	153716	-2.1374	4.36696e-16	1.91376e-15	ChrX
	oar-miR-374b	22405.8	5027.25	-2.15603	1.05693e-23	6.05701e-23	ChrX
	oar-let-7g	548066	121764	-2.17027	2.08157e-11	6.74248e-11	Chr19
	oar-miR-26b	154937	34201.1	-2.17956	4.14649e-24	2.47131e-23	Chr2
	oar-miR-30a-5p	102591	22293.2	-2.20222	4.85995e-14	1.90561e-13	Chr9
	oar-miR-10a	94665.5	20552	-2.20356	1.4631e-24	9.08344e-24	Chr11
	oar-miR-125b	75717	16166.1	-2.22765	1.79281e-25	1.16143e-24	Chr15
	oar-miR-23b	120030	24195.5	-2.31059	2.99593e-27	2.12569e-26	Chr2
	oar-miR-103	41042.4	8191.49	-2.32492	3.02602e-20	1.55475e-19	Chr16
	oar-miR-106b	3684.78	729.825	-2.33596	1.44492e-26	9.78606e-26	Chr24
	oar-miR-19b	4922.89	951.899	-2.37062	1.02587e-27	7.64271e-27	Chr10
	oar-miR-106a	115.901	22.3732	-2.37305	1.71902e-15	7.11483e-15	ChrX
	oar-miR-30b	12525.5	2380.04	-2.3958	1.10466e-28	9.68206e-28	Chr9
	oar-miR-374a	12039.8	2285.93	-2.39696	1.02176e-27	7.64271e-27	ChrX
	oar-miR-30a-3p	17731.5	3351.62	-2.40338	1.74239e-28	1.44231e-27	Chr9
	oar-miR-22-3p	13367.3	2440.53	-2.45343	8.00102e-13	2.90769e-12	Chr11
	oar-miR-17-5p	15306.7	2786.95	-2.4574	5.30682e-30	5.27144e-29	Chr10
	oar-miR-30c	62862.5	11249.5	-2.48234	1.09773e-30	1.1683e-29	Chr1
	oar-miR-23a	95225.4	17029.9	-2.48328	9.08716e-31	1.04153e-29	Chr5
	oar-let-7a	733744	129456	-2.50282	6.18615e-23	3.41384e-22	Chr2
	oar-miR-218a	58565	10239.3	-2.51592	3.28187e-09	9.77997e-09	Chr16
	oar-miR-30d	240426	41763.1	-2.52529	1.26363e-31	1.71165e-30	Chr9
	oar-miR-27a	1.9902e+06	344363	-2.53091	6.25266e-17	2.82317e-16	Chr5
	oar-miR-194	5427.25	932.602	-2.54089	2.37594e-31	2.95013e-30	Chr21
	oar-miR-26a	1.659e+06	283323	-2.54979	3.80257e-32	5.66583e-31	Chr3
	oar-miR-25	103338	16759.4	-2.62433	1.5195e-33	2.51562e-32	Chr24
	oar-let-7b	458328	72309.9	-2.66412	7.70412e-30	7.17446e-29	Chr3
	oar-miR-191	42193	6245.6	-2.75609	2.85972e-35	5.32623e-34	Chr19
	oar-miR-16b	162308	23965.5	-2.7597	8.9259e-37	1.89994e-35	Chr1
	oar-miR-200a	115460	16620.3	-2.79638	4.33154e-20	2.08193e-19	Chr12
	oar-miR-200b	127603	15704.7	-3.0224	3.73325e-43	9.27091e-42	Chr12
	oar-miR-221	24529.7	2979.16	-3.04155	9.8582e-44	2.93774e-42	ChrX
	oar-miR-200c	83868	9881.54	-3.08531	3.21619e-44	1.19803e-42	Chr3
	oar-miR-21	2.2291e+06	231284	-3.26872	9.40008e-08	2.64266e-07	Chr11
	oar-miR-29b	2283.07	134.035	-4.09029	6.27899e-71	3.11857e-69	Chr12
	oar-miR-29a	27032.6	828.757	-5.0276	6.71331e-106	5.00142e-104	Chr4
	oar-miR-150	3145.08	82.8568	-5.24633	2.13454e-108	3.18046e-106	Chr14
