# Supplementary material for: Imprinted Dlk1-Gtl2 cluster miRNAs are potential epigenetic regulators of lamb fur quality
Source: BMC Genomics. 2023 Oct 23;24:632. doi: 10.1186/s12864-023-09741-3 (PMC10594899; doi:10.1186/s12864-023-09741-3)
Supplement: Supplementary file 11 — Additional file 11: Table S8. Differentially expressed miRNAs between good and poor quality fur groups [file 12864_2023_9741_MOESM11_ESM.xlsx]

## Sheet: Sheet1
Additional file 11:Table S8. Differentially expressed miRNAs between good and poor quality fur groups
	miRNA	Good_readcount	Poor_readcount	Log2fold change	P-value	Chromosome
Higher in good than poor quality fur	oar-miR-433-3p	5.75427	0.851805	2.6804	0.014812	Chr18 (Gtl2-miRNAs)
	oar-miR-431	4.26175	0.650829	2.485	0.02367	Chr18 (Gtl2-miRNAs)
	oar-miR-377-5p	2.31209	2.31209	2.31209	0.040796	Chr18 (Gtl2-miRNAs)
	oar-miR-154a-3p	1.75604	0.216943	2.2472	0.041799	Chr18 (Gtl2-miRNAs)
	oar-miR-409-5p	8.16469	1.73554	2.0528	0.017871	Chr18 (Gtl2-miRNAs)
	oar-miR-125b	2578.33	1285.96	1.8021	0.046761	Chr15
	oar-miR-487b-3p	13.3881	3.73621	1.761	0.040004	Chr18 (Gtl2-miRNAs)
	oar-miR-543-3p	20.9801	6.59749	1.6447	0.021623	Chr18 (Gtl2-miRNAs)
	oar-let-7c	2803.99	972.24	1.52809	0.03148	Chr1
	oar-miR-181a	52765.5	18664	1.49933	0.04911	Chr12
	oar-miR-23b	98287.7	40130.6	1.29231	0.03651	Chr2
	oar-miR-99a	22656.6	9645.27	1.23203	0.04257	Chr1
	oar-miR-23a	60146.3	26537	1.18047	0.04021	Chr5
	oar-miR-200b	87050.1	40825.6	1.0923	0.032431	Chr12
Lower in good than poor quality fur	oar-miR-143	15099	33431.1	-1.1467	0.046807	Chr5
	oar-miR-29b	27.832	66.2912	-1.25207	0.04149	Chr12
	oar-miR-10a	330.465	910.059	-1.46146	0.04915	Chr11
	oar-miR-10b	146.631	437.375	-1.57668	0.049999	Chr2
