# Supplementary material for: Imprinted Dlk1-Gtl2 cluster miRNAs are potential epigenetic regulators of lamb fur quality
Source: BMC Genomics. 2023 Oct 23;24:632. doi: 10.1186/s12864-023-09741-3 (PMC10594899; doi:10.1186/s12864-023-09741-3)
Supplement: Supplementary file 12 — Additional file 12: Table S9. Analysis of differentially expressed miRNAs in skin tissues of newborn and adult Tan sheep using Ensembl database [file 12864_2023_9741_MOESM12_ESM.xls]

## Sheet: Sheet1
Additional file 12:Table S9 Analysis of differentially expressed miRNAs in skin tissues of newborn and adult Tan sheep using Ensembl database
id	miRNA_Ensembl_ID	Chro	Name	baseMean	baseMean-Adult	baseMean-Newborn	foldChange	log2FoldChange	pval	padj
TGGGATTTTAGTCCATCATAGA	ENSOART00020015413.1	18	MIR3955	7.73719	0	15.4744	Inf	Inf	1.36951e-13	2.72471e-11
TAGGTAGTTTCCTGTTGTTGGGAA	ENSOART00020000219.1	4	MIR196B	7.03108	0	14.0622	Inf	Inf	1.50379e-12	2.75375e-10
TTGATGGCTGATCCTCTCACT	ENSOART00020015413.1	18	MIR3955	5.59244	0	11.1849	Inf	Inf	2.94621e-10	4.3311e-08
GAAGTTGTTCGTGGTGGATTCA	ENSOART00020016643.1	18	MIR382	5.38834	0	10.7767	Inf	Inf	3.57864e-10	5.23173e-08
TAGGTAGTTTCCTGTTGTT	ENSOART00020000219.1	4	MIR196B	4.46494	0	8.92989	Inf	Inf	7.94735e-09	9.87299e-07
TTTTGTTCGTTCGGCTCGCGTGA	ENSOART00020013894.1	2	MIR375	4.94577	0	9.89155	Inf	Inf	2.7587e-08	3.22287e-06
GGACTCCATTTGTTTTGATGAT	ENSOART00020028702.1	18	MIR136	4.00904	0	8.01809	Inf	Inf	8.48223e-08	9.29392e-06
TGTCTTGCAGGCCGTCATGC	ENSOART00020028595.1	18	MIR431	3.24409	0	6.48818	Inf	Inf	1.83006e-06	0.000157225
TAGGTAGTTTCCTGTTGTTGGGAT	ENSOART00020000219.1	4	MIR196B	3.19937	0	6.39875	Inf	Inf	2.66913e-06	0.000222101
AGATATTGCACGGTTGATCTCG	ENSOART00020016007.1	18	MIR3958	2.88387	0	5.76774	Inf	Inf	5.21622e-06	0.000410183
ATTGCACGGTATCCATCTGC	ENSOART00020030926.1	X	MIR363	2.95185	0	5.90369	Inf	Inf	6.73084e-06	0.000515499
TTGCAGGTCGTCTTGCAGGGCGTC	ENSOART00020028595.1	18	MIR431	2.82604	0	5.65208	Inf	Inf	1.07411e-05	0.000788406
CGGATCCGTCTGAGCTTGGCTGT	ENSOART00020028643.1	18	MIR127	2.81267	0	5.62535	Inf	Inf	1.08955e-05	0.000796428
CTGAAGCTCAGAGGGCTCTGATTC	ENSOART00020028643.1	18	MIR127	2.81075	0	5.62151	Inf	Inf	1.0918e-05	0.000796966
TCGGATCTGTCTGAGCTTGG	ENSOART00020028643.1	18	MIR127	2.73453	0	5.46906	Inf	Inf	1.65556e-05	0.00115588
CATCGTCTCAAATGAGTCTTC	ENSOART00020028702.1	18	MIR136	2.6991	0	5.3982	Inf	Inf	1.7194e-05	0.00119887
TATGTAACACGGTCCACTAACG	ENSOART00020015486.1	18	MIR411A	2.60549	0	5.21098	Inf	Inf	1.90599e-05	0.00131169
TGGTGGACTATGGAACGTAGGCT	ENSOART00020015467.1	18	MIR379	3.37666	0	6.75331	Inf	Inf	2.06101e-05	0.00141286
ATGGTAGACTATGGAACGTAGGA	ENSOART00020015467.1	18	MIR379	2.60783	0	5.21567	Inf	Inf	2.65346e-05	0.00176194
TGTATGTCGACTGATCCACAGT	ENSOART00020016589.1	18	MIR3959	2.41432	0	4.82863	Inf	Inf	3.29745e-05	0.00213074
TCGGACCCGTCTGAGCTTGGC	ENSOART00020028643.1	18	MIR127	2.23426	0	4.46852	Inf	Inf	0.000109734	0.00628503
AGTAGACCGTATAGCGTACGCT	ENSOART00020015486.1	18	MIR411A	2.21611	0	4.43223	Inf	Inf	0.000111969	0.00640605
GGACTCCATTTGTTTTGATGATA	ENSOART00020028702.1	18	MIR136	2.13937	0	4.27873	Inf	Inf	0.000122213	0.00694711
AAGTTGCCCGTGTCTTTTTC	ENSOART00020015920.1	18	MIR543	2.24672	0	4.49344	Inf	Inf	0.000152595	0.00848283
TGGTCGACCAGTTGGAAAG	ENSOART00020017144.1	18	MIR412	2.04172	0	4.08344	Inf	Inf	0.000191079	0.0103929
ATGGTTGATCAGAGAACATAC	ENSOART00020016589.1	18	MIR3959	2.03285	0	4.0657	Inf	Inf	0.000193067	0.0104795
TGTCACTCGGCCCACTACCCA	ENSOART00020016738.1	18	MIR668	1.97011	0	3.94022	Inf	Inf	0.000208062	0.0111674
AACATTCGCGGTGCACTTCTTT	ENSOART00020015920.1	18	MIR543	1.98323	0	3.96647	Inf	Inf	0.000286099	0.0147716
TCGGACCCGTCTGAGCTTGG	ENSOART00020028643.1	18	MIR127	1.88423	0	3.76845	Inf	Inf	0.000449566	0.0217875
CAGCGGCAATTCATGTTTTGA	ENSOART00020030488.1	X	MIR424	1.84798	0	3.69595	Inf	Inf	0.000468578	0.0225848
GTGGATATTCCTTCTATGTTTA	ENSOART00020016235.1	18	MIR376B	2.11586	0	4.23172	Inf	Inf	0.000479443	0.0230037
AATAGTAGACCGTATAGCGTACG	ENSOART00020015486.1	18	MIR411A	1.8216	0	3.6432	Inf	Inf	0.000483215	0.0231427
AATTGCACGGTATCCATCTGT	ENSOART00020030926.1	X	MIR363	1.94398	0	3.88795	Inf	Inf	0.00051577	0.0245023
TGGTAGACGATGGAACGTAGG	ENSOART00020015467.1	18	MIR379	1.86676	0	3.73352	Inf	Inf	0.000647289	0.0299439
TGCAGGTCGTCTTGCAGGGCGTCT	ENSOART00020028595.1	18	MIR431	1.85813	0	3.71627	Inf	Inf	0.000653275	0.0301681
TTGGAGTAGGTCATTGGGTGG	ENSOART00020028675.1	18	MIR432	1.82188	0	3.64377	Inf	Inf	0.000679436	0.0311587
TCGGATCCATCTGAGCTTGG	ENSOART00020028643.1	18	MIR127	1.80755	0	3.61509	Inf	Inf	0.000690253	0.0315844
ATCATAGAGGAAAATCCACA	ENSOART00020016154.1	18	MIR376D	1.75537	0	3.51074	Inf	Inf	0.000732055	0.0331978
AAAGGATTCTGCTGTCGGTCCCA	ENSOART00020017005.1	18	MIR541	1.72357	0	3.44713	Inf	Inf	0.000771181	0.0347932
CTCGGATCCGTCTGAGCTTGG	ENSOART00020028643.1	18	MIR127	1.6886	0	3.37719	Inf	Inf	0.00111293	0.047614
TCGGATCCGTCTGAGCTCGGC	ENSOART00020028643.1	18	MIR127	1.67234	0	3.34468	Inf	Inf	0.00113341	0.048334
TGGTATACTATGGAACGTAGGC	ENSOART00020015467.1	18	MIR379	1.66307	0	3.32615	Inf	Inf	0.00114537	0.0488045
TCATCGTCTCAAATGAGTCT	ENSOART00020028702.1	18	MIR136	1.57876	0	3.15753	Inf	Inf	0.00126435	0.0530626
CTATGTAACACGGTCCACTAAC	ENSOART00020015486.1	18	MIR411A	1.78442	0	3.56884	Inf	Inf	0.00135605	0.055979
CAGATATTGCACGGTTGATCTCT	ENSOART00020016007.1	18	MIR3958	1.75148	0	3.50297	Inf	Inf	0.001597	0.0643691
TCGGATCCGTCTGACCTTGG	ENSOART00020028643.1	18	MIR127	1.5654	0	3.1308	Inf	Inf	0.00180635	0.0721476
GAAGTTGTTCGTGGTGGATTA	ENSOART00020016643.1	18	MIR382	1.50879	0	3.01758	Inf	Inf	0.00192816	0.076151
TCAGATCCGTCTGAGCTTGG	ENSOART00020028643.1	18	MIR127	1.50308	0	3.00616	Inf	Inf	0.00194122	0.0766093
AATATAACACAGATGGCCTGC	ENSOART00020017220.1	18	MIR410	1.49093	0	2.98186	Inf	Inf	0.00196949	0.0774941
TCGGAACCGTCTGAGCTTGGC	ENSOART00020028643.1	18	MIR127	1.56136	0	3.12273	Inf	Inf	0.00258067	0.0967926
TCATCGTCTCAAATGAGTCTTT	ENSOART00020028702.1	18	MIR136	1.60454	0	3.20907	Inf	Inf	0.00261393	0.0977628
TTTGTTCGTTCGGCTCGCGTGAGA	ENSOART00020013894.1	2	MIR375	1.53523	0	3.07047	Inf	Inf	0.00265219	0.0990537
TATGTAACACGGTCCACTAT	ENSOART00020015486.1	18	MIR411A	1.469	0	2.938	Inf	Inf	0.00284998	0.105252
CCTTGTACATGGTAGGCTTTCA	ENSOART00020028493.1	18	MIR493	1.45699	0	2.91399	Inf	Inf	0.00288861	0.106382
GAATAATACATGGTTGATCTT	ENSOART00020017180.1	18	MIR369	1.42223	0	2.84447	Inf	Inf	0.00300572	0.110082
CACAATACACGGTCGGCCTC	ENSOART00020017260.1	18	MIR323C	1.40659	0	2.81318	Inf	Inf	0.00306114	0.111892
AGCCAGGTCACGTCTCTGCAGT	ENSOART00020028745.1	18	MIR370	1.39358	0	2.78717	Inf	Inf	0.00310858	0.113222
TTTGTGACCTGGTCCACTAAT	ENSOART00020015633.1	18	MIR758	1.37262	0	2.74523	Inf	Inf	0.00318775	0.115312
CAGCAATTCATGTTTTGA	ENSOART00020030488.1	X	MIR424	1.36335	0	2.7267	Inf	Inf	0.00322385	0.116476
TTTGATGGCTGATCCTCTCACTT	ENSOART00020015413.1	18	MIR3955	1.37423	0	2.74845	Inf	Inf	0.00393252	0.137444
AACTCCATTTGTTTTGATGATGG	ENSOART00020028702.1	18	MIR136	1.58711	0	3.17422	Inf	Inf	0.00412081	0.14338
AAACATGGTGCACTTCTT	ENSOART00020015968.1	18	MIR495	1.73662	0	3.47323	Inf	Inf	0.00421522	0.146089
TTGTACATGCTAGGCTTTCATT	ENSOART00020028493.1	18	MIR493	1.80439	0	3.60877	Inf	Inf	0.00452452	0.154681
GTGGATTCTCCTTCTATG	ENSOART00020016270.1	18	0	1.33735	0	2.6747	Inf	Inf	0.00468656	0.158989
GGATCCGTCTGAGCTTGGCTT	ENSOART00020028643.1	18	MIR127	1.70995	0	3.4199	Inf	Inf	0.00470067	0.159263
TTGTACATGGAAGGCTTTCATT	ENSOART00020028493.1	18	MIR493	1.31982	0	2.63964	Inf	Inf	0.00478163	0.160771
CTAGGTAGTTTCCTGTTGTTGGG	ENSOART00020000219.1	4	MIR196B	1.36691	0	2.73381	Inf	Inf	0.00497519	0.166118
TGCCTGCTGGGGTGGAACCTGG	ENSOART00020028745.1	18	MIR370	1.25459	0	2.50917	Inf	Inf	0.00516753	0.170896
TGCTGGGGTGGAACCTGGTCTGT	ENSOART00020028745.1	18	MIR370	1.25167	0	2.50334	Inf	Inf	0.00518607	0.171215
CTTGTACATGGTAGGCTTTCAT	ENSOART00020028493.1	18	MIR493	1.50466	0	3.00931	Inf	Inf	0.00641508	0.203836
TGAAACATACACGGGAAACCTCTG	ENSOART00020015820.1	18	MIR494	1.28862	0	2.57725	Inf	Inf	0.00704219	0.218713
TCGGATCCGGCTGAGCTTGGC	ENSOART00020028643.1	18	MIR127	1.28164	0	2.56327	Inf	Inf	0.00709523	0.219715
TGGTAGACTATGGTACGTAGG	ENSOART00020015467.1	18	MIR379	1.42865	0	2.8573	Inf	Inf	0.00718555	0.222122
TAGGTAGTTTCATGTTGTTGT	ENSOART00020027780.1	3	MIR196A2	1.26574	0	2.53148	Inf	Inf	0.00721871	0.222526
CGAATGTTGCTCGGTGAAA	ENSOART00020017105.1	18	MIR409	1.26346	0	2.52693	Inf	Inf	0.00723674	0.222686
TAATCATAGAGGAAAATCCATG	ENSOART00020016235.1	18	MIR376B	1.25839	0	2.51679	Inf	Inf	0.00727718	0.223389
GAATGTTGCTCGGTGAACCCTTT	ENSOART00020017105.1	18	MIR409	1.25013	0	2.50025	Inf	Inf	0.00734402	0.22518
CGAATCATTCACGGACAACACT	ENSOART00020016643.1	18	MIR382	1.25677	0	2.51354	Inf	Inf	0.00744062	0.227483
AGCAGCAATTCATGTTTTGAAA	ENSOART00020030488.1	X	MIR424	1.22497	0	2.44993	Inf	Inf	0.0075547	0.230704
TCTTGTACATGGTAGGCTTTCATT	ENSOART00020028493.1	18	MIR493	1.20051	0	2.40102	Inf	Inf	0.00777054	0.235799
TGGTTATCCCTGTCCTGTTCG	ENSOART00020016436.1	18	MIR487B	1.19762	0	2.39524	Inf	Inf	0.00779679	0.236054
TAGCAGCAATTCATGTTTTGA	ENSOART00020030488.1	X	MIR424	1.19188	0	2.38376	Inf	Inf	0.00784944	0.23724
TTGTACATGGTAGGATTTCATT	ENSOART00020028493.1	18	MIR493	1.19127	0	2.38254	Inf	Inf	0.00785507	0.237275
GTACATGGTAGGCTTTCATT	ENSOART00020028493.1	18	MIR493	1.19063	0	2.38126	Inf	Inf	0.00786098	0.237318
TGTCTTGCAGGCCGTCATGCAGG	ENSOART00020028595.1	18	MIR431	1.18617	0	2.37234	Inf	Inf	0.00790247	0.238299
GGTGGATATTCCTTCTATGTTTT	ENSOART00020016235.1	18	MIR376B	1.18201	0	2.36401	Inf	Inf	0.00794159	0.238961
TAGGTAGTTTCCTGTTGTTGGGATT	ENSOART00020000219.1	4	MIR196B	1.18201	0	2.36401	Inf	Inf	0.00794159	0.238961
TGGTCGACCAGTTGGAAAGA	ENSOART00020017144.1	18	MIR412	1.17563	0	2.35125	Inf	Inf	0.00800217	0.239802
TATGTAACACGGTCTACTAAC	ENSOART00020015486.1	18	MIR411A	1.49853	0	2.99705	Inf	Inf	0.00803843	0.240481
TGTACATGGTAGGCTTTCATTC	ENSOART00020028493.1	18	MIR493	1.16736	0	2.33472	Inf	Inf	0.00808197	0.241587
TGTAACACGGTCCACTAAC	ENSOART00020015486.1	18	MIR411A	1.14639	0	2.29279	Inf	Inf	0.00829106	0.245953
AATAATACATGGTTGATC	ENSOART00020017180.1	18	MIR369	1.11485	0	2.22971	Inf	Inf	0.0086249	0.25443
TCAAATGCTCAGACTCCTGTGGA	ENSOART00020039370.1	X	MIR105-1	1.20276	0	2.40551	Inf	Inf	0.00871648	0.256417
TGGTCGACCAGTTGGAAAGTAT	ENSOART00020017144.1	18	MIR412	1.14129	0	2.28259	Inf	Inf	0.0087806	0.257873
TTGTACATGGTAGTCTTTCATT	ENSOART00020028493.1	18	MIR493	1.22282	0	2.44564	Inf	Inf	0.0108361	0.301191
CGAATGTTGCTCGGTGAACCCCC	ENSOART00020017105.1	18	MIR409	1.20368	0	2.40735	Inf	Inf	0.0110507	0.305872
TCGGATCCGTCTGAACTTGGCT	ENSOART00020028643.1	18	MIR127	1.18906	0	2.37812	Inf	Inf	0.0112204	0.308952
TTGTACATAGTAGGCTTTCATT	ENSOART00020028493.1	18	MIR493	1.18906	0	2.37812	Inf	Inf	0.0112204	0.308952
CACAATACACGGTCGGCCTCA	ENSOART00020017260.1	18	MIR323C	1.17505	0	2.35011	Inf	Inf	0.0113879	0.312265
ATAGAAGACCGTATAGCGTACG	ENSOART00020015486.1	18	MIR411A	1.15306	0	2.30612	Inf	Inf	0.0116611	0.317454
ATAGTAGACCGTAGCGTAC	ENSOART00020015486.1	18	MIR411A	1.14832	0	2.29664	Inf	Inf	0.0117217	0.318612
TATGTAATGTGGTCCACGTCTG	ENSOART00020015505.1	18	MIR380	1.13209	0	2.26419	Inf	Inf	0.0119339	0.323183
TGGTAGACTATGGAATGTAG	ENSOART00020015467.1	18	MIR379	1.13082	0	2.26163	Inf	Inf	0.0119509	0.323183
TATGTAACACGGTCCACTAAG	ENSOART00020015486.1	18	MIR411A	1.12283	0	2.24566	Inf	Inf	0.0120584	0.325258
TCGGATCCGTATGAGCTTGG	ENSOART00020028643.1	18	MIR127	1.11909	0	2.23817	Inf	Inf	0.0121094	0.326467
TGGTAGACTATGCAACGTAGG	ENSOART00020015467.1	18	MIR379	1.1152	0	2.2304	Inf	Inf	0.0121629	0.327575
CTTCACCTGGTCCACTAGCTGT	ENSOART00020017144.1	18	MIR412	1.17405	0	2.34811	Inf	Inf	0.0123851	0.332374
TTGTATATGGTAGGCTTTCATT	ENSOART00020028493.1	18	MIR493	1.09229	0	2.18457	Inf	Inf	0.0124875	0.333938
ATAGCAGACCGTATAGCGTACG	ENSOART00020015486.1	18	MIR411A	1.0843	0	2.1686	Inf	Inf	0.0126047	0.335911
CTGAGATGAAGCACTATAGCTC	ENSOART00020015114.1	5	MIR143	1.07895	0	2.1579	Inf	Inf	0.0126843	0.337327
ACACACCTGGTTAACCTCTTT	ENSOART00020015698.1	18	MIR329B	1.07667	0	2.15334	Inf	Inf	0.0127186	0.337897
GGTAGATTCTCCTTCTATGAGT	ENSOART00020016270.1	18	0	1.07667	0	2.15334	Inf	Inf	0.0127186	0.337897
ATCGTACAGGGTCATCCACTTTT	ENSOART00020016436.1	18	MIR487B	1.00156	0	2.00312	Inf	Inf	0.0139551	0.363092
CACTCCTCTCCTCCCGTCTTCTC	ENSOART00020012182.1	21	0	1.00156	0	2.00312	Inf	Inf	0.0139551	0.363092
CAACCCTAGGAGAGGGTGCCA	ENSOART00020025358.1	X	MIR652	1.07357	0	2.14714	Inf	Inf	0.0154573	0.393284
ATAGTAGACCGTACAGCGTACG	ENSOART00020015486.1	18	MIR411A	1.29273	0	2.58545	Inf	Inf	0.0155075	0.393923
TGTACATGGTAGGCTTTCATTCA	ENSOART00020028493.1	18	MIR493	1.11459	0	2.22918	Inf	Inf	0.016822	0.418353
ATGCAGTCCATGGGCATATACG	ENSOART00020028919.1	2	MIR455	1.10508	0	2.21016	Inf	Inf	0.0171836	0.423563
TTGTACATGGTGGGCTTTCATT	ENSOART00020028493.1	18	MIR493	1.46833	0	2.93666	Inf	Inf	0.0174996	0.42836
ATGGTTGATCAGAGAACATACA	ENSOART00020016589.1	18	MIR3959	1.20996	0	2.41992	Inf	Inf	0.0180654	0.438759
TCGGATCCTTCTGAGCTTGGC	ENSOART00020028643.1	18	MIR127	1.07674	0	2.15348	Inf	Inf	0.018156	0.440152
TGTATGTCAACTGATCCACAA	ENSOART00020016589.1	18	MIR3959	1.44573	0	2.89146	Inf	Inf	0.0185738	0.446966
GTGCCTACTGAGCTGAAACACAGTTT	ENSOART00020002397.1	5	MIR24-2	1.04551	0	2.09101	Inf	Inf	0.0187666	0.450416
TATACAAGGGCAAGCTCTCTGC	ENSOART00020016390.1	18	MIR381	8.66327	0	17.3265	Inf	Inf	0.0189434	0.453592
TTGAAGGTCTACTGTGTGCCAGG	ENSOART00020028493.1	18	MIR493	1.01724	0	2.03449	Inf	Inf	0.0193573	0.458972
GGTGCACTACAGAACTTTGT	ENSOART00020000601.1	4	MIR148A	1.00291	0	2.00582	Inf	Inf	0.0196718	0.464143
TGGTAGACCATGGAACGTAGGC	ENSOART00020015467.1	18	MIR379	1.00291	0	2.00582	Inf	Inf	0.0196718	0.464143
TGGAATGTAAGGAAGTGTGTGT	ENSOART00020030546.1	20	MIR206	258.049	0	516.099	Inf	Inf	0.0197307	0.464703
TGTACATGGTAGGCTTTCAT	ENSOART00020028493.1	18	MIR493	0.99625	0	1.9925	Inf	Inf	0.0198215	0.466426
ACTCCATTTGTTTTGATAATGG	ENSOART00020028702.1	18	MIR136	0.99528	0	1.99056	Inf	Inf	0.0198435	0.466688
TCGGGGATCATCATGTCAC	ENSOART00020030525.1	X	MIR542	0.994641	0	1.98928	Inf	Inf	0.019858	0.466688
TGCTGATCAGTAGTGGGATCGCGCCTGTGAATAG	ENSOART00020033436.1	7	0	0.985984	0	1.97197	Inf	Inf	0.0200569	0.469995
TGGTAGACTATGGAACGTGGGC	ENSOART00020015467.1	18	MIR379	0.978996	0	1.95799	Inf	Inf	0.0202205	0.472776
AGGCAGTGTAGTTAGCTGAT	ENSOART00020024002.1	15	MIR34C	0.963101	0	1.9262	Inf	Inf	0.0206028	0.479481
TGAAGGTCTACCGTGTGCCAGG	ENSOART00020028493.1	18	MIR493	0.955752	0	1.9115	Inf	Inf	0.0207845	0.481947
TCGACCATAAAACGTACGTGTGC	ENSOART00020015530.1	18	MIR411B	0.951012	0	1.90202	Inf	Inf	0.0209035	0.48435
TGTGACGGATTGATAACTGAAA	ENSOART00020030525.1	X	MIR542	0.950373	0	1.90075	Inf	Inf	0.0209197	0.484513
CAGGTTCTGTGATACACTCCGACT	ENSOART00020033075.1	11	MIR152	0.941746	0	1.88349	Inf	Inf	0.02123	0.489994
TCTGACCTTCCTGCATCCCGTT	ENSOART00020016347.1	18	MIR3956	1.106	0	2.212	Inf	Inf	0.0212387	0.489994
ACACGCTCATGCACACACCCACA	ENSOART00020035226.1	6	0	0.935117	0	1.87023	Inf	Inf	0.0213128	0.490824
GGATCGCGCCTGTGAATAGCCACT	ENSOART00020033436.1	7	0	0.935117	0	1.87023	Inf	Inf	0.0213128	0.490824
TCGGATCCGTCGAGCTTGG	ENSOART00020028643.1	18	MIR127	0.92649	0	1.85298	Inf	Inf	0.0215417	0.49545
TGGTAGACTATAGAACGTAGGC	ENSOART00020015467.1	18	MIR379	0.912513	0	1.82503	Inf	Inf	0.0219233	0.502262
CTCGGAGAGTGGAGCTGTGGGT	ENSOART00020017036.1	18	MIR3957	1.11517	0	2.23034	Inf	Inf	0.0230725	0.522484
ATGGTTGACCACAGAACATGC	ENSOART00020015505.1	18	MIR380	3.14097	0	6.28194	Inf	Inf	0.0239016	0.538035
AGATATTGCACGGTTGATCTCTTT	ENSOART00020016007.1	18	MIR3958	1.29716	0	2.59431	Inf	Inf	0.0263777	0.575264
CAGAGGTAGTAGGTTGCATAGTTT	ENSOART00020000869.1	2	MIRLET7D	0.925881	0	1.85176	Inf	Inf	0.027691	0.591868
TGGAATGTAAGGAAGTGTGTGA	ENSOART00020030546.1	20	MIR206	114.688	0	229.377	Inf	Inf	0.0285064	0.603828
TGGTAGACTATGGAACGC	ENSOART00020015467.1	18	MIR379	0.995957	0	1.99191	Inf	Inf	0.0285156	0.603828
AATGTTGCTCGGTGAACC	ENSOART00020017105.1	18	MIR409	0.972074	0	1.94415	Inf	Inf	0.0292055	0.615538
CAAAACGTGAGGCGCTGCTG	ENSOART00020030488.1	X	MIR424	0.958707	0	1.91741	Inf	Inf	0.0296084	0.622926
TACATGGTAGGCTTTCATT	ENSOART00020028493.1	18	MIR493	0.958068	0	1.91614	Inf	Inf	0.0296279	0.622926
TGGTAGTCTATGGAACGTAGG	ENSOART00020015467.1	18	MIR379	0.947552	0	1.8951	Inf	Inf	0.0299542	0.628314
TGAAGGTCCACTGTGTGCCAGG	ENSOART00020028493.1	18	MIR493	0.942452	0	1.8849	Inf	Inf	0.0301153	0.630337
GTGTACATGGTAGGCTTTCATT	ENSOART00020028493.1	18	MIR493	0.967973	0	1.93595	Inf	Inf	0.0302684	0.632397
CAAGACGTGAGGCGCTGCTATA	ENSOART00020030488.1	X	MIR424	0.929445	0	1.85889	Inf	Inf	0.0305352	0.635888
AAGGTCTACTGTGTGCCAGA	ENSOART00020028493.1	18	MIR493	1.22728	0	2.45456	Inf	Inf	0.0305676	0.635888
AACATTCATTGCTGTCGGTT	ENSOART00020022876.1	12	MIR181B1	0.904592	0	1.80918	Inf	Inf	0.0313745	0.648595
AAAGGATTCTGCTGTCGGTCCCACTC	ENSOART00020017005.1	18	MIR541	0.895965	0	1.79193	Inf	Inf	0.031678	0.653336
AGAAGTTGCCCGTGTCTTTTTCG	ENSOART00020015920.1	18	MIR543	0.889307	0	1.77861	Inf	Inf	0.0319165	0.656122
AAGTTGTTCGTGGTGGATT	ENSOART00020016643.1	18	MIR382	0.88642	0	1.77284	Inf	Inf	0.0320212	0.657597
TACCCCGTAGAACCGAATTTGTGT	ENSOART00020000340.1	2	MIR10B	0.882319	0	1.76464	Inf	Inf	0.0321712	0.659143
GTAGATTCTCCTTCTATGAGTA	ENSOART00020016270.1	18	0	0.877219	0	1.75444	Inf	Inf	0.0323599	0.661984
TTGCACATGGTAGGCTTTCATT	ENSOART00020028493.1	18	MIR493	0.866064	0	1.73213	Inf	Inf	0.0327812	0.667505
GAAGGTCTACTGTGTGCCAGG	ENSOART00020028493.1	18	MIR493	0.860324	0	1.72065	Inf	Inf	0.0330026	0.670176
ATGGTCGACCAGTTGGAAAGTA	ENSOART00020017144.1	18	MIR412	0.859715	0	1.71943	Inf	Inf	0.0330263	0.670176
TCGGATCCGTCTGAGCATGGCT	ENSOART00020028643.1	18	MIR127	0.851088	0	1.70218	Inf	Inf	0.0333658	0.675438
CCCAGTGTTGAGACTACCTGTT	ENSOART00020020970.1	12	MIR199A	0.850448	0	1.7009	Inf	Inf	0.0333913	0.67551
TTGAACTGTTAAGAACCACTGGG	ENSOART00020029029.1	18	MIR203B	0.837441	0	1.67488	Inf	Inf	0.0339185	0.684084
TTTGATGGCTGATCCTCT	ENSOART00020015413.1	18	MIR3955	0.830453	0	1.66091	Inf	Inf	0.0342093	0.687575
CTGAGGTAGTAGGTTGTATGG	ENSOART00020001164.1	1	MIRLET7C	0.829453	0	1.65891	Inf	Inf	0.0342513	0.687912
AGGACTCCATTTGTTTTG	ENSOART00020028702.1	18	MIR136	1.23299	0	2.46598	Inf	Inf	0.0346639	0.693365
GATCATGATGGGCTCCTCGGTGT	ENSOART00020028626.1	18	MIR433	0.797943	0	1.59589	Inf	Inf	0.0356352	0.705343
AATGTTGCTCGGTGAACCCCTTA	ENSOART00020017105.1	18	MIR409	0.813838	0	1.62768	Inf	Inf	0.0360536	0.71089
CTTCACCTGGTCCACTAGCT	ENSOART00020017144.1	18	MIR412	1.11299	0	2.22598	Inf	Inf	0.0410849	0.777621
TTGGAGTAGGTCATTGGGTG	ENSOART00020028675.1	18	MIR432	0.877248	0	1.7545	Inf	Inf	0.0415603	0.782167
CGGTTGATCAGAGAACATACATT	ENSOART00020016589.1	18	MIR3959	0.935426	0	1.87085	Inf	Inf	0.0446454	0.823249
ATAGTAGACCGGATAGCGTACG	ENSOART00020015486.1	18	MIR411A	0.844738	0	1.68948	Inf	Inf	0.0449924	0.826535
TGGAATGTAAGGAAGTGT	ENSOART00020030546.1	20	MIR206	50.4568	0	100.914	Inf	Inf	0.0452573	0.829044
AATAGTACATGGTTGATCTTTT	ENSOART00020017180.1	18	MIR369	1.06115	0	2.12231	Inf	Inf	0.046374	0.84279
CTCGTACTGTGAGTAATAATGC	ENSOART00020003945.1	3	MIR126	0.86677	0	1.73354	Inf	Inf	0.0471195	0.85195
TTGCGATGTGTTCCTAAT	ENSOART00020030558.1	X	MIR450A2	0.829483	0	1.65897	Inf	Inf	0.04715	0.852035
AACATGGAGGAAATTCCACG	ENSOART00020016110.1	18	MIR376C	0.899823	0	1.79965	Inf	Inf	0.0474397	0.855111
CTCGGAGAGTGGAGCTGTGG	ENSOART00020017036.1	18	MIR3957	0.858143	0	1.71629	Inf	Inf	0.0475241	0.855939
CTTGGTCCCCTTCAACCAGCTGT	ENSOART00020009777.1	23	MIR133A1	1.82367	0	3.64735	Inf	Inf	0.0475786	0.855939
AAAGTTCTGAGACACCCCGACT	ENSOART00020000601.1	4	MIR148A	0.851155	0	1.70231	Inf	Inf	0.0478581	0.859769
CCTGATCAGTAGTGGGATC	ENSOART00020033436.1	7	0	0.877579	0	1.75516	Inf	Inf	0.0479314	0.860734
ATGCACCTGGGCAAGGATTCTGAG	ENSOART00020020809.1	X	MIR500B	0.844137	0	1.68827	Inf	Inf	0.0481993	0.863056
ATCGGATCCGTCTGAGCTTG	ENSOART00020028643.1	18	MIR127	0.832408	0	1.66482	Inf	Inf	0.048783	0.87043
TCAGTGCACCACAGAACTTT	ENSOART00020026848.1	3	MIR148B	0.832408	0	1.66482	Inf	Inf	0.048783	0.87043
ATAGTAGACTGTATAGCGT	ENSOART00020015486.1	18	MIR411A	0.823171	0	1.64634	Inf	Inf	0.0492549	0.875309
GTAGATTTTCCTTCTATGGTT	ENSOART00020016154.1	18	MIR376D	0.822532	0	1.64506	Inf	Inf	0.049288	0.875602
TGTGACAGATTGATAATTGAA	ENSOART00020030525.1	X	MIR542	0.821893	0	1.64379	Inf	Inf	0.0493211	0.875896
TCGGATCCGTCTCAGCTTGGC	ENSOART00020028643.1	18	MIR127	0.820893	0	1.64179	Inf	Inf	0.049373	0.876372
TGTGACAGATAGATAACTGAAA	ENSOART00020030525.1	X	MIR542	0.813265	0	1.62653	Inf	Inf	0.0497734	0.880688
TTTTGCGATGTGTTCCTAAG	ENSOART00020030558.1	X	MIR450A2	0.812626	0	1.62525	Inf	Inf	0.0498073	0.880688
TGGAATGTAAGGAAGTGTGTGGT	ENSOART00020030546.1	20	MIR206	1141.15	0.171022	2282.13	13344.1	13.7039	0.0141486	0.367045
TGGAATGTAAGGAAGTGTGTGG	ENSOART00020030546.1	20	MIR206	5701.04	3.88993	11398.2	2930.18	11.5168	0.0229711	0.520631
TGGAATGTAAGGAAGTGTGT	ENSOART00020030546.1	20	MIR206	393.29	0.354906	786.225	2215.3	11.1133	0.029817	0.625683
TGGAATGTAAGGAAGTGTGTGGA	ENSOART00020030546.1	20	MIR206	368.425	0.509455	736.34	1445.35	10.4972	0.035639	0.705343
TGGAATGTAAGGAAGTGTGTG	ENSOART00020030546.1	20	MIR206	1289.62	2.02744	2577.21	1271.17	10.3119	0.0351711	0.699484
GGAGATGAAGCACTGTAGCTCG	ENSOART00020015114.1	5	MIR143	92.3448	1.06472	183.625	172.463	7.43015	0.00498942	0.166383
GGAGATGAAGCACTGTAGCTC	ENSOART00020015114.1	5	MIR143	16349.5	327.15	32371.9	98.9512	6.62865	1.23887e-05	0.000887191
ATCATAGAGGAAAATCCATGT	ENSOART00020016235.1	18	MIR376B	13.4168	0.29659	26.5371	89.4738	6.48339	4.86557e-19	1.50582e-16
AATATAACACAGATGGCCTGTA	ENSOART00020017220.1	18	MIR410	5.13481	0.148295	10.1213	68.2513	6.09278	2.75341e-05	0.00182145
TCATCGTCTCAAATGAGTCTT	ENSOART00020028702.1	18	MIR136	4.89829	0.148295	9.64829	65.0614	6.02373	2.27372e-08	2.66217e-06
AGATCGACCGTGTTATATTCGCT	ENSOART00020017180.1	18	MIR369	4.81687	0.148295	9.48545	63.9633	5.99917	3.31553e-08	3.83948e-06
AAGGTCTACTGTGTGCCAGGC	ENSOART00020028493.1	18	MIR493	4.84163	0.154549	9.52872	61.6551	5.94615	3.24093e-08	3.76133e-06
TCAGTGCATACAGAACTTTGT	ENSOART00020026848.1	3	MIR148B	4.61569	0.148295	9.08308	61.25	5.93664	1.1851e-05	0.000851328
CATCATCGTCTCAAATGAGTCTT	ENSOART00020028702.1	18	MIR136	4.79451	0.154549	9.43446	61.0452	5.93181	3.38481e-08	3.90263e-06
AGGTTGTCCGTGATGTATTTGC	ENSOART00020016007.1	18	MIR3958	18.5658	0.605688	36.526	60.305	5.9142	3.80461e-23	1.52536e-20
GGAGATGAAGCACTGTAGCTCGG	ENSOART00020015114.1	5	MIR143	9.4583	0.319317	18.5973	58.2408	5.86396	0.000856823	0.038169
TCATCGTCTCAAATGAGTCTTC	ENSOART00020028702.1	18	MIR136	4.78485	0.177453	9.39226	52.9281	5.72596	2.67795e-07	2.70462e-05
TCGGAGATGAAGCACTGTAGCTC	ENSOART00020015114.1	5	MIR143	13.3032	0.496593	26.1099	52.5781	5.71639	0.0007444	0.0336998
ATCATACACGGTTCACCTATT	ENSOART00020016856.1	18	MIR154A	3.99523	0.154549	7.83591	50.7018	5.66397	0.00132784	0.0551154
TCGTACAGGGTCATCCACTT	ENSOART00020016436.1	18	MIR487B	3.97243	0.154549	7.7903	50.4067	5.65554	1.56848e-06	0.0001363
TTTGATGGCTGATCCTCTC	ENSOART00020015413.1	18	MIR3955	7.45953	0.309098	14.61	47.2665	5.56275	3.65493e-08	4.17767e-06
CATCGGATCCGTCTGAGCTTGGA	ENSOART00020028643.1	18	MIR127	3.45891	0.154549	6.76328	43.7614	5.45159	1.21295e-05	0.000869809
AGATATTGCACGGTTGATC	ENSOART00020016007.1	18	MIR3958	3.95848	0.177453	7.73951	43.6144	5.44673	0.000164551	0.0090618
ACAGCAGCAATTCATGTTTTGA	ENSOART00020030488.1	X	MIR424	3.26349	0.148295	6.37869	43.0135	5.42672	0.00069152	0.0316033
TTGTACATGGTAGGCTTT	ENSOART00020028493.1	18	MIR493	3.19236	0.148295	6.23643	42.0542	5.39418	2.11559e-05	0.0014484
GGAGGTAGTAGTTTGTGCTGTT	ENSOART00020015178.1	3	MIRLET7I	740.049	37.49	1442.61	38.4798	5.26603	0.0452235	0.828999
TAGGTAGTTTCCTGTTGTTGGG	ENSOART00020000219.1	4	MIR196B	585.936	29.7841	1142.09	38.3455	5.26099	6.04143e-58	7.99312e-54
CCAGGTCACGTCTCTGCAGTT	ENSOART00020028745.1	18	MIR370	2.85278	0.148295	5.55727	37.4744	5.22783	7.49984e-05	0.00449498
CAGGTCACGTCTCTGCAGTTACA	ENSOART00020028745.1	18	MIR370	2.92147	0.154549	5.68839	36.8065	5.20189	5.12119e-05	0.00318103
ATCATACATGGTTGACCTTTTT	ENSOART00020016904.1	18	MIR154B	5.61684	0.302844	10.9308	36.094	5.17369	4.26964e-08	4.8385e-06
AATAATACATGGTTGATCTTTG	ENSOART00020017180.1	18	MIR369	5.46669	0.29659	10.6368	35.8635	5.16445	4.78738e-08	5.36774e-06
CGAATGTTGCTCGGTGAACCCA	ENSOART00020017105.1	18	MIR409	5.54589	0.302844	10.7889	35.6254	5.15483	4.50464e-08	5.07223e-06
ACCAGTAGGCCGAGGCCCCTCAA	ENSOART00020028536.1	18	MIR665	3.1197	0.171022	6.06837	35.483	5.14906	3.10798e-05	0.00202065
TAGGTAGTTTCCTGTTGTTGGGA	ENSOART00020000219.1	4	MIR196B	131.179	7.21641	255.141	35.3557	5.14387	4.84744e-59	1.28268e-54
TGGTCGACCAGTTGGAAAGTAA	ENSOART00020017144.1	18	MIR412	5.75025	0.319317	11.1812	35.0159	5.12994	6.47542e-08	7.19941e-06
AAGCTCAGAGGGCTCTGATT	ENSOART00020028643.1	18	MIR127	2.63622	0.148295	5.12415	34.5537	5.11077	0.000511616	0.0243487
TGAAACATACACGGGAAACCTCC	ENSOART00020015820.1	18	MIR494	2.72993	0.154549	5.30531	34.3277	5.1013	0.000159463	0.0088183
AACACACCTGGTTAACCTTTT	ENSOART00020015741.1	18	MIR329A	2.98923	0.171022	5.80744	33.9573	5.08565	4.81331e-05	0.00300433
TCGTACAGGGTCATCCACTTA	ENSOART00020016436.1	18	MIR487B	2.98111	0.171022	5.7912	33.8623	5.08161	0.000308903	0.0158562
TAGGTAGTTTCCTGTTGTTGGT	ENSOART00020000219.1	4	MIR196B	21.2753	1.22215	41.3284	33.8162	5.07964	2.0763e-11	3.44457e-09
TAGGTAGTTTCCTGTTGTTGG	ENSOART00020000219.1	4	MIR196B	184.596	10.6148	358.578	33.7809	5.07814	1.16171e-63	6.14798e-59
AGATCGACTGTGTTATATTCG	ENSOART00020017180.1	18	MIR369	3.00481	0.177453	5.83218	32.866	5.03852	4.74632e-05	0.00297612
TTGTTCGTTCGGCTCGCGTGA	ENSOART00020013894.1	2	MIR375	5.98456	0.354906	11.6142	32.7248	5.03231	5.4059e-09	6.82794e-07
AAAGGATTCTGCTGTCGGT	ENSOART00020017005.1	18	MIR541	2.97203	0.177453	5.7666	32.4965	5.02221	4.88888e-05	0.00304746
TTGTACATGGTAGGCTTTCATTG	ENSOART00020028493.1	18	MIR493	5.71315	0.342044	11.0842	32.4059	5.01819	2.13989e-06	0.000181196
TACGTGGATGCTGAAGGTCAGAG	ENSOART00020016347.1	18	MIR3956	2.57655	0.154549	4.99855	32.3428	5.01537	0.00281876	0.104245
TAGGTAGTTTCCTGTTGTTGGA	ENSOART00020000219.1	4	MIR196B	106.769	6.47795	207.061	31.9639	4.99837	2.29405e-52	2.02343e-48
GTGGATATTCCTTCTATGTTT	ENSOART00020016235.1	18	MIR376B	7.90917	0.480297	15.338	31.9345	4.99704	2.77109e-09	3.62999e-07
TGGATATTCCGTCTATGTTTA	ENSOART00020016110.1	18	MIR376C	5.72012	0.348475	11.0918	31.8295	4.99229	1.60977e-08	1.93087e-06
TGTCTTGCAGGCCGTCATGCA	ENSOART00020028595.1	18	MIR431	41.8096	2.55435	81.065	31.7361	4.98805	3.64899e-11	5.81662e-09
TGTACATGGTAGGCTTTCATT	ENSOART00020028493.1	18	MIR493	8.11553	0.49677	15.7343	31.6732	4.98519	9.25689e-08	1.00183e-05
TGGACTGTAAAGAAGTATGTAT	ENSOART00020009768.1	23	MIR1-2	2.51281	0.154549	4.87106	31.518	4.9781	0.00640253	0.203627
TGCAGGTCGTCTTGCAGGGCGTT	ENSOART00020028595.1	18	MIR431	7.76991	0.480297	15.0595	31.3546	4.9706	1.05216e-10	1.61867e-08
TATACAAGGGCAAGCTCTCTGA	ENSOART00020016390.1	18	MIR381	2.47902	0.154549	4.80349	31.0807	4.95795	0.0333327	0.6751
GTGGATATTCCGTCTATGTTTA	ENSOART00020016110.1	18	MIR376C	5.8429	0.365527	11.3203	30.9697	4.95279	1.06389e-05	0.000781987
AATCATACAAGGACAATTTCT	ENSOART00020016477.1	18	MIR539	2.80055	0.177453	5.42366	30.5639	4.93376	7.86932e-05	0.00468459
TCTTGGAGTAGGTCATTGT	ENSOART00020028675.1	18	MIR432	2.69691	0.171022	5.2228	30.5387	4.93257	0.00022765	0.0121326
TTGTACATGGTAGGCTTCATT	ENSOART00020028493.1	18	MIR493	2.42825	0.154549	4.70195	30.4237	4.92712	0.000288821	0.0148831
CAGCAGCAATTCATGTTTTGT	ENSOART00020030488.1	X	MIR424	5.18331	0.332002	10.0346	30.2246	4.91765	2.25364e-07	2.29801e-05
TCAGTGCACTACAGAACTTTGTTCT	ENSOART00020000601.1	4	MIR148A	2.40454	0.154549	4.65452	30.1168	4.9125	0.00159123	0.0641854
AAACATTCGCGGTGCACTTCTTA	ENSOART00020015920.1	18	MIR543	4.59658	0.29659	8.89658	29.9962	4.90671	2.15026e-06	0.000181783
CAGCAGCAATTCATGTTTTA	ENSOART00020030488.1	X	MIR424	2.25137	0.148295	4.35444	29.3633	4.87594	0.000813768	0.0365278
ATCATGATGGGCTCCTCGGTGA	ENSOART00020028626.1	18	MIR433	2.61914	0.177453	5.06083	28.5193	4.83387	0.000175956	0.0096397
TTGTACATGGTAGGCTTTCT	ENSOART00020028493.1	18	MIR493	2.18517	0.148295	4.22205	28.4705	4.8314	0.000684636	0.03137
AGGTTACCCGAGCAACTTTGCATA	ENSOART00020017105.1	18	MIR409	2.18297	0.148295	4.21765	28.4409	4.8299	0.00271401	0.100935
TTGGTCCCCTTCAACCAGCTGTAA	ENSOART00020009777.1	23	MIR133A1	2.86206	0.194505	5.52962	28.4292	4.8293	0.00455352	0.155372
TGTATGTCAACTGATCCACAGA	ENSOART00020016589.1	18	MIR3959	9.45663	0.651319	18.2619	28.0384	4.80933	6.2698e-12	1.0879e-09
GGAGATGAAGCACTGTAGCT	ENSOART00020015114.1	5	MIR143	218.919	15.438	422.399	27.361	4.77405	0.0232443	0.525474
TGAAACATACACGGGAAACC	ENSOART00020015820.1	18	MIR494	4.2667	0.302844	8.23056	27.1776	4.76434	1.84957e-06	0.000158643
CTCGGAGAGTGGAGCTGTGGGTG	ENSOART00020017036.1	18	MIR3957	2.16491	0.154549	4.17527	27.0158	4.75573	0.00175657	0.0703187
AATCATACAGGGACATCCAGTT	ENSOART00020016602.1	18	MIR487A	15.854	1.14166	30.5663	26.7736	4.74274	1.4232e-17	3.94338e-15
AACACACCTGGTTAACCTTTTT	ENSOART00020015741.1	18	MIR329A	4.42522	0.319317	8.53112	26.7168	4.73967	1.62823e-06	0.000140893
TCTGATCCGTCTGAGCTTGGCT	ENSOART00020028643.1	18	MIR127	2.43373	0.177453	4.69002	26.4296	4.72408	0.000548726	0.025859
ATGGTCGACCATAAAACGTACG	ENSOART00020015530.1	18	MIR411B	2.03355	0.148295	3.91881	26.4257	4.72387	0.00539704	0.177019
TAGGTAGTTTCCTGTTGTTGGGT	ENSOART00020000219.1	4	MIR196B	60.4424	4.41986	116.465	26.3504	4.71975	4.48577e-38	6.59433e-35
TTTTGCGATGTGTTCTTAATA	ENSOART00020030558.1	X	MIR450A2	2.06905	0.154549	3.98356	25.7754	4.68792	0.00144341	0.059124
TTGGAGTAGGTCATTGGGTGGATC	ENSOART00020028675.1	18	MIR432	2.37353	0.177453	4.56962	25.7511	4.68656	0.000417841	0.0205078
CGAATGTTGCTCGGTGAACCCG	ENSOART00020017105.1	18	MIR409	3.90308	0.29659	7.50957	25.3197	4.66219	0.000205186	0.0110508
TGCTAGACTATGGAACGTAGG	ENSOART00020015467.1	18	MIR379	1.94826	0.148295	3.74822	25.2754	4.65966	0.00221901	0.0851592
AATCATTCACGGACAACACTTTT	ENSOART00020016643.1	18	MIR382	4.50911	0.348475	8.66975	24.8791	4.63686	8.33261e-07	7.62938e-05
GGACTCCATTTGTTTTGATGA	ENSOART00020028702.1	18	MIR136	5.7345	0.444886	11.0241	24.7797	4.63109	7.45837e-08	8.20607e-06
TGGGATTTTAGTCCATCATAGAGT	ENSOART00020015413.1	18	MIR3955	58.8355	4.57064	113.1	24.745	4.62906	8.29679e-38	1.15548e-34
CTGAAGCTCAGAGGGCTCTGAA	ENSOART00020028643.1	18	MIR127	1.97113	0.154549	3.78771	24.5082	4.61519	0.00217494	0.0838327
TCGTATCCGTCTGAGCTTGG	ENSOART00020028643.1	18	MIR127	2.26285	0.177453	4.34825	24.5037	4.61493	0.000636902	0.0295949
CGAATGTTGCTCGGTGAACCCT	ENSOART00020017105.1	18	MIR409	4.35478	0.342044	8.36752	24.4633	4.61255	1.72187e-06	0.000148411
TATGTAACACGGTCCACT	ENSOART00020015486.1	18	MIR411A	2.25893	0.177453	4.3404	24.4594	4.61232	0.000465516	0.0224987
AGGTTGTCTGTGATGAGTTCG	ENSOART00020017220.1	18	MIR410	2.46447	0.194505	4.73443	24.3409	4.60531	0.0100305	0.284185
GAGGTCTTCCATGGTGCATTCGT	ENSOART00020016904.1	18	MIR154B	1.95673	0.154549	3.75892	24.3219	4.60418	0.00220251	0.0847101
TGAAGGTCTGCTGTGTGCCAGG	ENSOART00020028493.1	18	MIR493	1.87667	0.148295	3.60505	24.31	4.60348	0.00326697	0.117696
GAAGTCGCCCATGTTCTTTTC	ENSOART00020015968.1	18	MIR495	1.87372	0.148295	3.59914	24.2701	4.60111	0.00237361	0.0903208
CAGGTCACGTCTCTGCAGTTA	ENSOART00020028745.1	18	MIR370	1.85378	0.148295	3.55926	24.0012	4.58503	0.00462959	0.15746
TGCAGTCCATGGGCATATACACG	ENSOART00020028919.1	2	MIR455	2.13423	0.171022	4.09745	23.9586	4.58247	0.0350748	0.698617
TCGGATCCGTCTTAGCTTGG	ENSOART00020028643.1	18	MIR127	1.92468	0.154549	3.69481	23.9071	4.57937	0.00313793	0.113989
TTGCAGGTCGTCTTGCAGGGCGT	ENSOART00020028595.1	18	MIR431	16.0077	1.29621	30.7193	23.6994	4.56678	1.11721e-06	9.9873e-05
TCGGGGATCATCATGTCACGAG	ENSOART00020030525.1	X	MIR542	1.89217	0.154549	3.62979	23.4864	4.55375	0.00322432	0.116476
AATCGTACAGGGTCATCCAC	ENSOART00020016436.1	18	MIR487B	2.13932	0.177453	4.10119	23.1114	4.53053	0.000982178	0.0427809
GGAGATGAAGCACTGTAG	ENSOART00020015114.1	5	MIR143	3.89918	0.325571	7.47279	22.9529	4.5206	0.0115287	0.314821
AAATCTCTGCAGGCAAATGTGA	ENSOART00020005035.1	3	MIR216B	8.0707	0.674802	15.4666	22.9202	4.51855	0.000136388	0.00767047
TCGGATCCGACTGAGCTTGGCT	ENSOART00020028643.1	18	MIR127	1.82248	0.154549	3.4904	22.5845	4.49726	0.00474713	0.16022
CAGTAGCAATTCATGTTTTGA	ENSOART00020030488.1	X	MIR424	2.07791	0.177453	3.97837	22.4193	4.48667	0.00103981	0.0449948
TCTTGGAGTAGGTCATTGGT	ENSOART00020028675.1	18	MIR432	5.42284	0.463646	10.382	22.3921	4.48492	2.22461e-07	2.2728e-05
TAGGTAGTTTCCTGTTGTTG	ENSOART00020000219.1	4	MIR196B	24.6695	2.10982	47.2293	22.3855	4.48449	4.99607e-12	8.78411e-10
TGGTAAACTATGGAACGTAGG	ENSOART00020015467.1	18	MIR379	1.79479	0.154549	3.43502	22.2261	4.47419	0.00350963	0.124656
TCACTCCTCTCCTCCCGTCTTCA	ENSOART00020012182.1	21	0	2.25537	0.194505	4.31624	22.1909	4.4719	0.016845	0.418532
ACCCTGTAGAACTGAATTTGTGT	ENSOART00020000340.1	2	MIR10B	1.78969	0.154549	3.42482	22.1601	4.46989	0.00352578	0.125145
TGGGATTTTAGTCCATCATAGAGC	ENSOART00020015413.1	18	MIR3955	17.4189	1.50794	33.3298	22.1028	4.46616	1.56696e-14	3.37101e-12
TCGGATCCGTCTGAGCATGGC	ENSOART00020028643.1	18	MIR127	1.69879	0.148295	3.24928	21.9109	4.45358	0.00526921	0.173526
AGATCGACCGTGTTATATTCGT	ENSOART00020017180.1	18	MIR369	1.69811	0.148295	3.24793	21.9018	4.45298	0.0220831	0.504815
ATTGTACATGGTAGGCTTTCATT	ENSOART00020028493.1	18	MIR493	2.22589	0.194505	4.25727	21.8877	4.45205	0.000658939	0.0304031
TGGTAGACTATGGAACGTAGGCTT	ENSOART00020015467.1	18	MIR379	6.0834	0.537305	11.6295	21.6441	4.4359	4.06881e-07	3.98021e-05
TATGTCAACTGATCCACAGTCC	ENSOART00020016589.1	18	MIR3959	2.00671	0.177453	3.83597	21.6168	4.43408	0.00210926	0.0818975
TGGAATGTGAAGAAGTATGTAT	ENSOART00020009768.1	23	MIR1-2	1.9162	0.171022	3.66139	21.4089	4.42014	0.0199915	0.468968
TTGTAAATGGTAGGCTTTCATT	ENSOART00020028493.1	18	MIR493	1.65898	0.148295	3.16967	21.374	4.41779	0.00545957	0.178905
ATGTAACACGGTCCACTAAC	ENSOART00020015486.1	18	MIR411A	1.65448	0.148295	3.16067	21.3134	4.41369	0.00548184	0.179523
AGAGGTCTTCCATGGTGCATTCT	ENSOART00020016904.1	18	MIR154B	10.8613	0.977469	20.7452	21.2234	4.40758	2.65543e-12	4.82923e-10
TACAGTAGTCTGCACATTGGTTAGA	ENSOART00020020970.1	12	MIR199A	3.28587	0.29659	6.27514	21.1576	4.4031	8.44312e-05	0.00495923
CATCGTCTCAAATGAGTCTTCT	ENSOART00020028702.1	18	MIR136	3.6049	0.325748	6.88405	21.1331	4.40143	2.62342e-05	0.00174418
AAACAAACATGGTGCACTTCTTTT	ENSOART00020015968.1	18	MIR495	3.92434	0.354906	7.49377	21.1148	4.40018	1.10825e-05	0.00080564
TCGGATCCGCCTGAGCTTGG	ENSOART00020028643.1	18	MIR127	1.94889	0.177453	3.72034	20.9652	4.38992	0.00963393	0.274406
TGGTAGACTATCGAACGTAGG	ENSOART00020015467.1	18	MIR379	1.67682	0.154549	3.19909	20.6996	4.37153	0.00743214	0.227355
TTGTACATGGTAGGCTTTC	ENSOART00020028493.1	18	MIR493	27.5624	2.55016	52.5747	20.6163	4.36571	4.28341e-24	1.88905e-21
TCTGATCCGTCTGAGCTTGG	ENSOART00020028643.1	18	MIR127	1.59403	0.148295	3.03976	20.4981	4.35742	0.00796604	0.239136
TGGTAGACTATGGAACGTAGGCG	ENSOART00020015467.1	18	MIR379	28.4465	2.65756	54.2354	20.4079	4.35106	1.51676e-20	5.08038e-18
GTTGAGGTAGTAGGTTGTATGGTT	ENSOART00020001164.1	1	MIRLET7C	1.5864	0.148295	3.02451	20.3952	4.35016	0.00801881	0.240165
AATCATACAGGGACATCCAGT	ENSOART00020016602.1	18	MIR487A	7.11702	0.667615	13.5664	20.3207	4.34488	3.85613e-09	4.95325e-07
TTTTGCGATGTGTTCCTAATG	ENSOART00020030558.1	X	MIR450A2	1.57663	0.148295	3.00496	20.2634	4.3408	0.0112008	0.308733
CACGCTCATGCACACACCCT	ENSOART00020035226.1	6	0	1.56668	0.148295	2.98507	20.1293	4.33122	0.00815825	0.242829
GAAGCTCAGAGGGCTCTGATTT	ENSOART00020028643.1	18	MIR127	1.8571	0.177453	3.53676	19.9307	4.31692	0.00332226	0.118855
TTGTACATGGTAGGCTTTCATG	ENSOART00020028493.1	18	MIR493	1.55114	0.148295	2.95398	19.9196	4.31612	0.0114308	0.313278
GAAGCTCAGAGGGCTCTGATA	ENSOART00020028643.1	18	MIR127	3.80909	0.365527	7.25266	19.8416	4.31046	1.64727e-05	0.00115161
CACTCCATTTGTTTTGATGATGG	ENSOART00020028702.1	18	MIR136	6.0731	0.583515	11.5627	19.8156	4.30856	0.00327075	0.117751
TAGGTAGTTTCATGTTGTTGA	ENSOART00020027780.1	3	MIR196A2	3.32293	0.319317	6.32654	19.8127	4.30835	6.03844e-05	0.00369441
AAGGTCTACTGTGTGCCAGG	ENSOART00020028493.1	18	MIR493	11.8187	1.15492	22.4824	19.4666	4.28293	3.65425e-13	7.08389e-11
ACAGCAGGCACAGACAGGCT	ENSOART00020020925.1	12	MIR214	1.81104	0.177453	3.44463	19.4115	4.27884	0.00345902	0.123189
AGCAGCAATTCATGTTTTGA	ENSOART00020030488.1	X	MIR424	8.516	0.835203	16.1968	19.3926	4.27744	8.40206e-05	0.00494609
AGATATTGCACGGTTGATCTC	ENSOART00020016007.1	18	MIR3958	73.5969	7.24234	139.951	19.3241	4.27233	1.41252e-38	2.13581e-35
CTATGTGCCTTTGGACTACATCGT	ENSOART00020028919.1	2	MIR455	1.73656	0.171022	3.30211	19.3081	4.27113	0.00708674	0.21971
ATAATACATGGTTGATCTTT	ENSOART00020017180.1	18	MIR369	1.8005	0.177453	3.42354	19.2927	4.26998	0.00349171	0.124185
ATAGTAGACCGTATAGCGTAT	ENSOART00020015486.1	18	MIR411A	1.50216	0.148295	2.85602	19.259	4.26746	0.0118994	0.322778
TGGTAGACTATGAACGTAGG	ENSOART00020015467.1	18	MIR379	1.72772	0.171022	3.28443	19.2047	4.26339	0.0377963	0.733405
TTTTGTGATGTGTTCCTAAT	ENSOART00020030558.1	X	MIR450A2	1.49699	0.148295	2.84569	19.1894	4.26223	0.011951	0.323183
AAGTTGTTCGTGGTGGATTC	ENSOART00020016643.1	18	MIR382	1.49638	0.148295	2.84447	19.1811	4.26162	0.0119571	0.323183
ATGAGGTAGTAGTTTGTGCTGT	ENSOART00020015178.1	3	MIRLET7I	1.49228	0.148295	2.83627	19.1258	4.25745	0.0119984	0.323969
TTTGTACATGGTAGGCTTTCATT	ENSOART00020028493.1	18	MIR493	1.72003	0.171022	3.26904	19.1147	4.25661	0.00717927	0.222058
TAGGACACATGGTCTACTTCT	ENSOART00020015581.1	18	MIR1197	19.0729	1.89811	36.2477	19.0968	4.25526	2.82864e-12	5.12661e-10
TATACAGGGGCAAGCTCTCTGT	ENSOART00020016390.1	18	MIR381	4.91825	0.490339	9.34616	19.0606	4.25252	0.00452284	0.154681
TGATCACTGTCTCCAGCCTG	ENSOART00020028643.1	18	MIR127	1.54791	0.154549	2.94128	19.0314	4.25031	0.0114605	0.313605
TCGGATCCGTCTAAGCTTGGCT	ENSOART00020028643.1	18	MIR127	6.68885	0.668371	12.7093	19.0154	4.2491	1.17805e-08	1.42665e-06
TCGGATACGTCTGAGCTTGG	ENSOART00020028643.1	18	MIR127	1.70505	0.171022	3.23909	18.9396	4.24333	0.00726506	0.223147
TGGTCGACCAGTTGGAAAGT	ENSOART00020017144.1	18	MIR412	122.538	12.3023	232.773	18.921	4.24192	1.48332e-32	1.12143e-29
TGGTAGACTATAGAACGTAGG	ENSOART00020015467.1	18	MIR379	6.88775	0.691854	13.0837	18.911	4.24115	1.03267e-08	1.26215e-06
TGTATGTCAACTGATCCACAGTT	ENSOART00020016589.1	18	MIR3959	3.07611	0.309098	5.84313	18.9038	4.24061	0.00207846	0.0808796
TTTGTTCGTTCGGCTCGCGTGA	ENSOART00020013894.1	2	MIR375	327.206	33.192	621.219	18.7159	4.2262	4.14292e-44	1.8271e-40
AGAGGTCTTCCATGGTGCATTT	ENSOART00020016904.1	18	MIR154B	1.74132	0.177453	3.30519	18.6257	4.21922	0.0050785	0.168822
CAAAACGTGAGGCGCTGCTAA	ENSOART00020030488.1	X	MIR424	3.47687	0.354906	6.59884	18.5932	4.2167	0.00090705	0.0400358
TTTGATGGCTGATCCTCTCACT	ENSOART00020015413.1	18	MIR3955	274.734	28.1437	521.324	18.5236	4.2113	2.62773e-53	2.78129e-49
TAGGTAGTTTCATGTTGTTGGA	ENSOART00020027780.1	3	MIR196A2	100.284	10.3008	190.266	18.471	4.20719	1.22748e-42	4.06005e-39
TGGGATTTTAGTCCATCATAG	ENSOART00020015413.1	18	MIR3955	1.64107	0.171022	3.11112	18.1913	4.18518	0.0076543	0.233073
TCAGTGCACTACAGAACTTG	ENSOART00020000601.1	4	MIR148A	1.48047	0.154549	2.80639	18.1586	4.18258	0.016812	0.4183
TCGGGGATCATCATGTCACGAGT	ENSOART00020030525.1	X	MIR542	1.47284	0.154549	2.79114	18.0599	4.17472	0.01691	0.41993
ATCATGATGGGCTCCTCGGTGTTA	ENSOART00020028626.1	18	MIR433	1.47277	0.154549	2.791	18.059	4.17465	0.0121987	0.328372
TAGTGGACCGTATAGCGTACGC	ENSOART00020015486.1	18	MIR411A	1.47156	0.154549	2.78858	18.0433	4.1734	0.0169266	0.419966
TTTGATCACTGTCTCCAGCCTG	ENSOART00020028643.1	18	MIR127	1.40697	0.148295	2.66565	17.9753	4.16794	0.0178078	0.434801
TCGGATCCGTCTTAGCTTGGC	ENSOART00020028643.1	18	MIR127	1.84124	0.194505	3.48798	17.9326	4.16451	0.00467603	0.158733
TGGTAGACTATGGAACGCAGG	ENSOART00020015467.1	18	MIR379	3.24052	0.3428	6.13824	17.9062	4.16239	8.74612e-05	0.0051145
TCGGATCCGTTTGAGCTTG	ENSOART00020028643.1	18	MIR127	1.39524	0.148295	2.64219	17.8171	4.15519	0.017978	0.438043
AACATAGAGGAAAATCCACATTA	ENSOART00020016057.1	18	MIR376E	1.39297	0.148295	2.63764	17.7864	4.1527	0.0180114	0.438552
GTAGATTCTCCTTCTATGAGT	ENSOART00020016270.1	18	0	17.3709	1.85245	32.8894	17.7545	4.15011	4.41469e-17	1.15661e-14
TCGGATCCGTCTGGGCTTGGCT	ENSOART00020028643.1	18	MIR127	4.65993	0.497349	8.8225	17.7391	4.14886	9.03499e-06	0.0006744
TCTTGGAGTAGGTCATTGA	ENSOART00020028675.1	18	MIR432	5.73201	0.611942	10.8521	17.7338	4.14843	7.10471e-05	0.00427753
TAGTAGACTGTATAGCGTACG	ENSOART00020015486.1	18	MIR411A	3.47239	0.371958	6.57282	17.6709	4.1433	3.95335e-05	0.00251164
AGAGGTTGCCTTTGGTGAAT	ENSOART00020016986.1	18	MIR377	1.37868	0.148295	2.60907	17.5937	4.13699	0.0182239	0.440587
TCAGTGCACTACAGAACCTTG	ENSOART00020000601.1	4	MIR148A	1.6322	0.177453	3.08694	17.3958	4.12067	0.0158293	0.399675
TTTGTTCGTTCGGCTCGCGTGAT	ENSOART00020013894.1	2	MIR375	14.4587	1.57309	27.3444	17.3826	4.11957	9.95287e-15	2.17655e-12
ATAGTAGACCGTATATCGTACG	ENSOART00020015486.1	18	MIR411A	1.78492	0.194505	3.37533	17.3534	4.11715	0.00682864	0.213711
TGTGACAGATTGATAACTGAC	ENSOART00020030525.1	X	MIR542	1.35544	0.148295	2.56258	17.2803	4.11105	0.0185807	0.446966
TGCTGAAGCTCAGAGGGCTCTGA	ENSOART00020028643.1	18	MIR127	4.05586	0.444886	7.66683	17.2333	4.10712	4.60173e-05	0.00288888
TTGTTCGTTCGGCTCGCGTG	ENSOART00020013894.1	2	MIR375	1.40415	0.154549	2.65375	17.1709	4.1019	0.0248521	0.552127
TCACTCCTCTCCTCCCGTCTTCTC	ENSOART00020012182.1	21	0	1.6087	0.177453	3.03996	17.131	4.09854	0.0143865	0.371758
ACCAGTAGGCCGAGGCCCCTCC	ENSOART00020028536.1	18	MIR665	1.60268	0.177453	3.02792	17.0632	4.09282	0.0262952	0.574327
TCGGATCCGTCAGAGCTTGG	ENSOART00020028643.1	18	MIR127	1.54247	0.171022	2.91393	17.0383	4.09071	0.011511	0.3145
CGGATCCGTCTGAGCTTGG	ENSOART00020028643.1	18	MIR127	8.24349	0.914938	15.572	17.0198	4.08914	1.37718e-09	1.87843e-07
TAGGTAGTTTCCTGTTGTTGA	ENSOART00020000219.1	4	MIR196B	1.32937	0.148295	2.51045	16.9287	4.0814	0.0189977	0.453904
AGGTTACCCGAGCAACTTTGT	ENSOART00020017105.1	18	MIR409	1.38501	0.154549	2.61546	16.9232	4.08093	0.045928	0.836984
ATCATAGAGGAAAATCCACAT	ENSOART00020016154.1	18	MIR376D	3.17852	0.354906	6.00214	16.9119	4.07997	0.000940189	0.0412234
GAAGTTGTTCGTGGTGGATTCT	ENSOART00020016643.1	18	MIR382	6.32984	0.708327	11.9514	16.8726	4.07661	4.56189e-08	5.12578e-06
TGTGACAGATTGATAACTA	ENSOART00020030525.1	X	MIR542	1.52333	0.171022	2.87564	16.8145	4.07163	0.0116923	0.317976
TCTTGGAGTAGGTCATTG	ENSOART00020028675.1	18	MIR432	8.48987	0.953986	16.0258	16.7987	4.07028	1.21688e-07	1.29317e-05
AAACATTCGCGGTGCACTTCTTTT	ENSOART00020015920.1	18	MIR543	1.31722	0.148295	2.48614	16.7648	4.06736	0.0191987	0.456234
TAGGTAGTTTCATGTTGTT	ENSOART00020027780.1	3	MIR196A2	12.2551	1.38087	23.1294	16.7499	4.06608	3.36462e-12	6.07638e-10
CTTTGATCACTGTCTCCAGCCTG	ENSOART00020028643.1	18	MIR127	1.3628	0.154549	2.57105	16.6358	4.05622	0.0256097	0.564036
TGGTCGACCAGTTGGAAAGTA	ENSOART00020017144.1	18	MIR412	17.3234	1.96607	32.6808	16.6224	4.05506	1.36006e-16	3.42747e-14
ACGCACAGCACCTCACTGAGC	ENSOART00020017036.1	18	MIR3957	1.56283	0.177453	2.9482	16.614	4.05433	0.0113242	0.311323
CACATTACACGGTCGACCTCC	ENSOART00020015610.1	18	MIR323A	1.30489	0.148295	2.46148	16.5985	4.05298	0.0267594	0.579443
TTTGTTCGTTCGGCTCGCGTGAA	ENSOART00020013894.1	2	MIR375	22.3439	2.55586	42.1319	16.4844	4.04303	7.63698e-18	2.14981e-15
ATTTGATGGCTGATCCTCTCACT	ENSOART00020015413.1	18	MIR3955	1.6999	0.194505	3.20529	16.4792	4.04258	0.0101567	0.287287
TCTTGGAGTAGGTCATTGG	ENSOART00020028675.1	18	MIR432	74.8131	8.58696	141.039	16.4248	4.03781	4.34958e-36	4.4267e-33
AGATATTGCACGGTTGATCTCTA	ENSOART00020016007.1	18	MIR3958	4.38657	0.503603	8.26954	16.4208	4.03745	1.17024e-05	0.000843755
TCGTACAGGGTCATCCACTTTT	ENSOART00020016436.1	18	MIR487B	7.23313	0.833139	13.6331	16.3636	4.03242	9.79282e-09	1.20245e-06
TGGAATATAAAGAAGTATGTAT	ENSOART00020009768.1	23	MIR1-2	1.68774	0.194505	3.18098	16.3543	4.03159	0.00818102	0.243234
TTGTACATGGTAGGCTTTCATA	ENSOART00020028493.1	18	MIR493	42.8105	4.96113	80.6599	16.2584	4.02311	1.57213e-16	3.94313e-14
TGGATATTCCGTCTATGTTT	ENSOART00020016110.1	18	MIR376C	28.3414	3.28804	53.3947	16.239	4.0214	5.91538e-16	1.42297e-13
ATAGTAGACCGTATAGCGTACGC	ENSOART00020015486.1	18	MIR411A	1.33029	0.154549	2.50603	16.2151	4.01927	0.0262417	0.573631
TATGTCAACTGATCCACAGTT	ENSOART00020016589.1	18	MIR3959	1.27302	0.148295	2.39774	16.1687	4.01513	0.0274408	0.5885
TCGGGTCCGTCTGAGCTTGG	ENSOART00020028643.1	18	MIR127	1.65637	0.194505	3.11823	16.0316	4.00285	0.0105365	0.294978
TTGTACATGGTAGGCTCTCATT	ENSOART00020028493.1	18	MIR493	1.31439	0.154549	2.47424	16.0094	4.00085	0.0265631	0.577082
TGTGACAGATTGATAACTGAT	ENSOART00020030525.1	X	MIR542	9.67773	1.13845	18.217	16.0016	4.00015	1.03056e-10	1.59006e-08
TGAAGGTCTACTGTGTGCCT	ENSOART00020028493.1	18	MIR493	1.25686	0.148295	2.36542	15.9508	3.99555	0.0431685	0.803973
TTAGCAGCACGTAAATATTGGGG	ENSOART00020008445.1	1	MIR16B	1.49795	0.177453	2.81846	15.8828	3.9894	0.0119413	0.323183
TGAAGGTCTACTGTGTGT	ENSOART00020028493.1	18	MIR493	8.78052	1.04051	16.5205	15.8774	3.9889	6.27278e-10	8.89995e-08
ATATGCAAGGGCAAGCTCTCTGT	ENSOART00020016390.1	18	MIR381	7.68306	0.915517	14.4506	15.7841	3.9804	3.69516e-07	3.64842e-05
TTGTGACAGATTGATAACTGAG	ENSOART00020030525.1	X	MIR542	1.43331	0.171022	2.6956	15.7617	3.97836	0.0174374	0.427629
TGCAGGTCGTCTTGCAGGGCGTC	ENSOART00020028595.1	18	MIR431	10.0024	1.19412	18.8107	15.7528	3.97753	6.3987e-06	0.000491484
AACATAGAGGAAAATCCACATTT	ENSOART00020016057.1	18	MIR376E	1.42851	0.171022	2.68599	15.7055	3.9732	0.0126778	0.337324
TTTGATGGCTGATCCTCTCAC	ENSOART00020015413.1	18	MIR3955	8.15742	0.983498	15.3313	15.5886	3.96242	4.82552e-09	6.14647e-07
TCGGATCCGTCTGAGCCTGGC	ENSOART00020028643.1	18	MIR127	2.89341	0.349054	5.43777	15.5786	3.96149	0.000535147	0.0252866
TTTGATGGCTGATCCTCTCACA	ENSOART00020015413.1	18	MIR3955	18.4088	2.2284	34.5892	15.522	3.95624	2.69325e-16	6.59872e-14
AGATATTGCACGGTTGATCT	ENSOART00020016007.1	18	MIR3958	6.1299	0.743916	11.5159	15.4801	3.95234	9.12456e-08	9.91561e-06
CAAAACGTGAGGCGCTGCT	ENSOART00020030488.1	X	MIR424	18.3646	2.23465	34.4946	15.4362	3.94825	2.73221e-16	6.66332e-14
TCTTGGAGTAGGTCATTGGGA	ENSOART00020028675.1	18	MIR432	92.1976	11.2688	173.126	15.3633	3.94141	2.0695e-37	2.67126e-34
TCGGATCCGTCTGAGCTAGGC	ENSOART00020028643.1	18	MIR127	1.39324	0.171022	2.61546	15.2931	3.93481	0.0453676	0.829776
TGAAGGTCTACTGTGTGCCAA	ENSOART00020028493.1	18	MIR493	2.83545	0.348475	5.32243	15.2735	3.93296	0.000408255	0.020061
TTTGATGGCTGATCCTCTCAA	ENSOART00020015413.1	18	MIR3955	1.25522	0.154549	2.35588	15.2436	3.93013	0.0386308	0.745051
TTTGATGGCTGATCCTCTCACTA	ENSOART00020015413.1	18	MIR3955	6.87309	0.855866	12.8903	15.0611	3.91276	7.65734e-07	7.09705e-05
TGCAGGTCGTCTTGCAGGGCGTCA	ENSOART00020028595.1	18	MIR431	1.23418	0.154549	2.31382	14.9714	3.90414	0.0283229	0.601486
CCTGAACTAGGGGTCTGG	ENSOART00020026340.1	18	MIR345	1.36516	0.171022	2.5593	14.9648	3.9035	0.0184297	0.444221
GAAGTTGCCCGTGTCTTTTTCG	ENSOART00020015920.1	18	MIR543	1.4072	0.177453	2.63695	14.86	3.89336	0.0129214	0.340917
ATTGGGAACATTTTGCATC	ENSOART00020030558.1	X	MIR450A2	5.15143	0.651898	9.65097	14.8044	3.88796	3.15553e-06	0.000258509
TTGTACATGGTAGGCTTTCATTC	ENSOART00020028493.1	18	MIR493	5.44181	0.691098	10.1925	14.7483	3.88248	1.03592e-06	9.30781e-05
TGAAGGCCTACTGTGTGCCAGG	ENSOART00020028493.1	18	MIR493	1.21672	0.154549	2.27889	14.7454	3.88219	0.0397174	0.761016
AGGTTACCCGAGCAACTTTG	ENSOART00020017105.1	18	MIR409	12.033	1.53049	22.5355	14.7243	3.88013	7.27281e-12	1.24965e-09
CCCAGTGTTTAGACTATCGGTTC	ENSOART00020020988.1	3	MIR199B	1.21501	0.154549	2.27547	14.7233	3.88003	0.0287808	0.608738
TGAAGGTCTACTGTGTGC	ENSOART00020028493.1	18	MIR493	237.132	30.2027	444.061	14.7027	3.87801	8.20064e-12	1.40451e-09
TCGGATCCGTCTGAGCTGGGCT	ENSOART00020028643.1	18	MIR127	1.20745	0.154549	2.26035	14.6255	3.87041	0.0399896	0.764055
AAATCTCTGCAGGCAAATGTG	ENSOART00020005035.1	3	MIR216B	27.1686	3.47895	50.8583	14.6189	3.86976	4.88025e-08	5.46031e-06
GAAGTTGTTCGTGGTGGAT	ENSOART00020016643.1	18	MIR382	3.92765	0.503024	7.35228	14.6162	3.86949	2.90386e-05	0.00190668
AAACAAACATGGTGCACTTCTC	ENSOART00020015968.1	18	MIR495	2.76933	0.354906	5.18376	14.606	3.86849	0.000584382	0.0274416
GAATGTTGCTCGGTGAACCCG	ENSOART00020017105.1	18	MIR409	2.40885	0.309098	4.50859	14.5863	3.86654	0.00141385	0.0580931
GAAGTTGTTCGTGGTGGATTCGT	ENSOART00020016643.1	18	MIR382	21.5433	2.77214	40.3144	14.5427	3.86223	9.30569e-18	2.60569e-15
TCTTGGAGTAGGTCATTGGGT	ENSOART00020028675.1	18	MIR432	279.402	35.9796	522.825	14.5311	3.86108	1.69025e-47	1.27788e-43
TGTATGTCAACTGATCCACA	ENSOART00020016589.1	18	MIR3959	2.52366	0.325571	4.72176	14.503	3.85828	0.000955155	0.0417069
TAGTAGACCGTATATCGTACG	ENSOART00020015486.1	18	MIR411A	1.50145	0.194505	2.80839	14.4387	3.85186	0.0165483	0.413684
AATGTTGCTCGGTGAACCCCTTT	ENSOART00020017105.1	18	MIR409	6.69175	0.868728	12.5148	14.4059	3.84858	9.21817e-08	9.9968e-06
AACATAGAGGAAATTCCACGC	ENSOART00020016110.1	18	MIR376C	7.95369	1.03332	14.8741	14.3945	3.84744	5.40116e-09	6.82794e-07
TCTTGGAGTAGGTCATTGGGTGA	ENSOART00020028675.1	18	MIR432	84.7822	11.0329	158.531	14.369	3.84489	2.18085e-35	1.95618e-32
TTGTGACAGATTGATAACTA	ENSOART00020030525.1	X	MIR542	1.36274	0.177453	2.54802	14.3588	3.84387	0.0256109	0.564036
TGAGGTAGTAGAATGTATAGTTT	ENSOART00020013818.1	X	MIRLET7F	1.31303	0.171022	2.45504	14.3551	3.8435	0.026591	0.577451
TTTGTTCGTTCGGCTCGCGTGAG	ENSOART00020013894.1	2	MIR375	1.13748	0.148295	2.12667	14.3408	3.84205	0.042192	0.790682
TCTTGGAGTAGGTCATTGGGTA	ENSOART00020028675.1	18	MIR432	60.1562	7.8501	112.462	14.3262	3.84059	3.62795e-31	2.55998e-28
TCGGATCCGTCTGAGCTTGC	ENSOART00020028643.1	18	MIR127	1.48829	0.194505	2.78208	14.3034	3.83829	0.0189682	0.453592
ATTGGGAACATTTTGCATTCA	ENSOART00020030558.1	X	MIR450A2	6.09831	0.799614	11.397	14.2531	3.83321	3.28377e-06	0.000267359
TTGTACATGGTAGGCTTTCAT	ENSOART00020028493.1	18	MIR493	1002.07	131.729	1872.42	14.2141	3.82925	2.23153e-27	1.18097e-24
CATCATCGTCTCAAATGAGT	ENSOART00020028702.1	18	MIR136	5.30065	0.698108	9.9032	14.1858	3.82637	3.8102e-06	0.000305984
TCAGTTCACTACAGAACT	ENSOART00020000601.1	4	MIR148A	2.59303	0.342044	4.84402	14.162	3.82395	0.000906528	0.0400358
TATGTAATGTGGTCCACGTCA	ENSOART00020015505.1	18	MIR380	6.29296	0.833139	11.7528	14.1066	3.8183	3.52982e-07	3.49822e-05
TCGGATCAGTCTGAGCTTGGC	ENSOART00020028643.1	18	MIR127	2.45765	0.325748	4.58956	14.0893	3.81653	0.00185801	0.0737657
GAAGTTGTTCGTGGTGGATTT	ENSOART00020016643.1	18	MIR382	1.46313	0.194505	2.73176	14.0447	3.81195	0.0125583	0.33516
TCGGATCCGTCTGAGCTTG	ENSOART00020028643.1	18	MIR127	358.943	47.8935	669.992	13.9892	3.80624	6.38198e-12	1.10375e-09
AGAGGTTGCCTTTGGTGAATT	ENSOART00020016986.1	18	MIR377	1.32321	0.177453	2.46896	13.9133	3.79839	0.0263838	0.575264
TAGTAGACCGTATAGCGTACGT	ENSOART00020015486.1	18	MIR411A	58.9035	7.95505	109.852	13.8091	3.78755	1.41627e-15	3.31645e-13
AGTCCAGTTTTCCCAGGAATCCCTT	ENSOART00020015135.1	5	MIR145	1.43897	0.194505	2.68343	13.7962	3.7862	0.0125614	0.33516
ATTGGGAACATTTTGCATTC	ENSOART00020030558.1	X	MIR450A2	4.93895	0.668371	9.20953	13.7791	3.78441	1.62836e-05	0.00113989
AATATAACACAGATGGCCTGT	ENSOART00020017220.1	18	MIR410	97.7459	13.2356	182.256	13.7701	3.78347	2.63805e-11	4.29573e-09
TATGTGCCTTTGGACTACATCT	ENSOART00020028919.1	2	MIR455	2.57137	0.348475	4.79426	13.7578	3.78218	0.000921279	0.0405392
TCTTGGAGTAGGTCATTGGGTGT	ENSOART00020028675.1	18	MIR432	123.414	16.7473	230.08	13.7384	3.78014	6.72126e-40	1.31742e-36
TATGCAAGGGCAAGCTCTCTGT	ENSOART00020016390.1	18	MIR381	491.793	66.7615	916.824	13.7328	3.77956	2.15759e-08	2.5318e-06
ACACACCTGGTTAACCTCTTTT	ENSOART00020015698.1	18	MIR329B	2.57102	0.349054	4.79298	13.7314	3.7794	0.000921521	0.0405392
TTGTGACAGATTGATAACTGAT	ENSOART00020030525.1	X	MIR542	3.70073	0.503201	6.89827	13.7088	3.77703	8.23736e-05	0.00487081
ATTGCACGGTATCCATCTG	ENSOART00020030926.1	X	MIR363	1.30288	0.177453	2.42831	13.6842	3.77444	0.0268012	0.579638
AAAGGATTCTGCTGTCGGTC	ENSOART00020017005.1	18	MIR541	7.21019	0.9839	13.4365	13.6563	3.7715	6.94373e-08	7.7039e-06
TTGTACATGGTAGGCTTTCATTA	ENSOART00020028493.1	18	MIR493	125.916	17.2594	234.573	13.591	3.76458	6.79736e-30	4.38695e-27
GAGGTCTTCCATGGTGCATTCG	ENSOART00020016904.1	18	MIR154B	34.145	4.6829	63.6072	13.5829	3.76371	3.48441e-23	1.40765e-20
CTGTCTACACTTGCTGTGC	ENSOART00020020925.1	12	MIR214	2.37149	0.325748	4.41724	13.5603	3.76132	0.0172793	0.424932
TGCAGGTCGTCTTGCAGGGCGT	ENSOART00020028595.1	18	MIR431	57.1922	7.86056	106.524	13.5517	3.7604	2.70875e-18	7.96401e-16
TCGGATCCGTCAGAGCTTGGC	ENSOART00020028643.1	18	MIR127	2.32211	0.319317	4.3249	13.5442	3.75961	0.0471584	0.852035
CTGAAGCTCAGAGGGCTCTG	ENSOART00020028643.1	18	MIR127	5.0522	0.697706	9.40669	13.4823	3.753	5.55804e-06	0.000431927
AATAGTACATGGTTGATCTTT	ENSOART00020017180.1	18	MIR369	34.1907	4.75377	63.6276	13.3847	3.74251	2.88879e-22	1.07662e-19
ATCGGATCCGTCTGAGCTTGGT	ENSOART00020028643.1	18	MIR127	99.9909	13.9257	186.056	13.3606	3.73992	1.40935e-35	1.33189e-32
TATGTAACACGGTCCACTAACC	ENSOART00020015486.1	18	MIR411A	18.7496	2.61836	34.8809	13.3217	3.7357	1.68707e-15	3.93317e-13
TCGGATCCGTCCGAGCTTGGCT	ENSOART00020028643.1	18	MIR127	4.49992	0.628592	8.37124	13.3174	3.73525	1.8534e-05	0.00128216
AGAGGTCTTCCATGGTGCATTC	ENSOART00020016904.1	18	MIR154B	83.8971	11.7366	156.058	13.2966	3.73299	4.45414e-34	3.68315e-31
TGAAGGTCTACTGTGTGCCAGT	ENSOART00020028493.1	18	MIR493	858.362	120.177	1596.55	13.2849	3.73172	2.14574e-14	4.56052e-12
AAGGTCTACTGTGTGCCAGGT	ENSOART00020028493.1	18	MIR493	1.38207	0.194505	2.56963	13.2112	3.72368	0.018173	0.440363
TCGGATCCGTCTGAGTTTGG	ENSOART00020028643.1	18	MIR127	2.75573	0.38901	5.12244	13.1679	3.71895	0.000433871	0.0211042
TGAAGGTCTACTGTGTGCC	ENSOART00020028493.1	18	MIR493	30.3309	4.28388	56.3778	13.1604	3.71814	1.02142e-20	3.46511e-18
TAGAAGACCGTATAGCGTACG	ENSOART00020015486.1	18	MIR411A	1.37536	0.194505	2.55622	13.1422	3.71613	0.0253742	0.561159
ATATGCAAGGGCAAGCTCTCT	ENSOART00020016390.1	18	MIR381	9.49382	1.34277	17.6449	13.1406	3.71596	1.55696e-09	2.10197e-07
GTGGATATTCCGTCTATGTTT	ENSOART00020016110.1	18	MIR376C	33.2841	4.72589	61.8424	13.0859	3.70994	4.68551e-22	1.6984e-19
GAAGTTGTTCGTGGTGGATTCGA	ENSOART00020016643.1	18	MIR382	33.9882	4.83059	63.1458	13.0721	3.70841	1.12377e-22	4.30957e-20
AGAGGTTGCCTTTGGTGAATTC	ENSOART00020016986.1	18	MIR377	2.173	0.309098	4.03689	13.0603	3.70711	0.00310015	0.112993
TGGTATACTATGGAACGTAGG	ENSOART00020015467.1	18	MIR379	4.52287	0.645065	8.40067	13.023	3.70299	2.43612e-05	0.0016361
TCGGATCCGTCTGGGCTTGG	ENSOART00020028643.1	18	MIR127	3.34581	0.480297	6.21133	12.9323	3.6929	0.000189444	0.0103145
AAAGGATTCTGCTGTCGGTCC	ENSOART00020017005.1	18	MIR541	3.37285	0.486551	6.25915	12.8643	3.6853	0.000185937	0.0101341
GTGGATTTTCCTTCTATGGTTA	ENSOART00020016154.1	18	MIR376D	1.22874	0.177453	2.28003	12.8486	3.68354	0.0284513	0.603328
TCGGATCCGTCTGAGCTTA	ENSOART00020028643.1	18	MIR127	1.34039	0.194505	2.48628	12.7826	3.67611	0.0260417	0.570202
GTGGCTATCCCTGCTGTGTTCG	ENSOART00020016602.1	18	MIR487A	4.52724	0.65775	8.39673	12.7658	3.67422	2.42972e-05	0.00163387
ATAGTAGACCGTATAGCGTAG	ENSOART00020015486.1	18	MIR411A	2.23508	0.325748	4.1444	12.7227	3.66933	0.0118003	0.320417
ATACTGCATCAGGAACTGATT	ENSOART00020000108.1	3	MIR217	1.33212	0.194505	2.46974	12.6976	3.66648	0.0262051	0.573236
TCGGATCCGTCTTAGCTTGGCT	ENSOART00020028643.1	18	MIR127	3.3958	0.49677	6.29482	12.6715	3.66352	0.000246193	0.0128873
AAACCGTTACCATTACTGAGTTTAGTA	ENSOART00020032153.1	11	MIR451A	4.59961	0.674046	8.52517	12.6478	3.66081	1.74221e-05	0.00121317
AGGTTACCCGAGCAACTTTGCATC	ENSOART00020017105.1	18	MIR409	170.513	24.998	316.028	12.6421	3.66017	2.07698e-28	1.16934e-25
AGTTGTTCGTGGTGGATTCGC	ENSOART00020016643.1	18	MIR382	16.3581	2.39864	30.3176	12.6395	3.65987	3.25127e-14	6.80094e-12
CTGGACGAGATGGTGCTC	ENSOART00020017105.1	18	MIR409	4.35968	0.639391	8.07997	12.637	3.65958	4.79308e-05	0.00300188
TGGTAGACTATGGAACGTAGGCC	ENSOART00020015467.1	18	MIR379	5.38318	0.793183	9.97317	12.5736	3.65233	5.5539e-06	0.000431927
AGAGGTCTTCCATGGTGCATTCG	ENSOART00020016904.1	18	MIR154B	270.12	39.8229	500.417	12.5661	3.65146	1.98726e-44	1.0517e-40
ACTCCATTTGTTTTGATGATGG	ENSOART00020028702.1	18	MIR136	1287.22	189.875	2384.56	12.5586	3.65061	4.51931e-23	1.79828e-20
TCGGGGATCATCATGTCA	ENSOART00020030525.1	X	MIR542	2.01054	0.29659	3.72449	12.5577	3.6505	0.00473289	0.159945
TATGTAACACGGTCCACTAACA	ENSOART00020015486.1	18	MIR411A	38.2712	5.64686	70.8955	12.5549	3.65017	3.11523e-23	1.26819e-20
TTGTGACAGATTGATAACTGT	ENSOART00020030525.1	X	MIR542	2.16384	0.319317	4.00837	12.5529	3.64995	0.0336635	0.67984
TGGTAGACTATGGAACGTAA	ENSOART00020015467.1	18	MIR379	13.7925	2.03558	25.5494	12.5514	3.64978	6.24293e-13	1.18845e-10
TGGTAGACTACGGAACGTAGG	ENSOART00020015467.1	18	MIR379	3.09309	0.457393	5.72879	12.5249	3.64672	0.0222674	0.50781
ACTCCATTTGTTTTGATGATGGA	ENSOART00020028702.1	18	MIR136	5.50566	0.816666	10.1947	12.4833	3.64192	3.91656e-06	0.000314049
CGGGTTAGGCTCTTGGGAGCT	ENSOART00020030761.1	15	MIR125B	1.19502	0.177453	2.21259	12.4686	3.64023	0.0403616	0.769107
ATCATGGAGGAAAATCCACA	ENSOART00020016154.1	18	MIR376D	1.19281	0.177453	2.20816	12.4436	3.63734	0.0444058	0.819688
AGGACTCCATTTGTTTTGATGATA	ENSOART00020028702.1	18	MIR136	2.60789	0.38901	4.82677	12.4078	3.63318	0.000896633	0.0397202
TTGTACATGGTAGGCTTTCATT	ENSOART00020028493.1	18	MIR493	5982.19	899.307	11065.1	12.304	3.62106	1.85822e-31	1.32893e-28
AATCGTACAGGGTCATCCACTTT	ENSOART00020016436.1	18	MIR487B	17.2875	2.59925	31.9758	12.3019	3.62081	1.86808e-13	3.66158e-11
TTGTACATGGTAGGCTTTCATC	ENSOART00020028493.1	18	MIR493	2.20686	0.332002	4.08171	12.2942	3.61991	0.0157613	0.398719
AGATATTGCACGGTTGATCTCTT	ENSOART00020016007.1	18	MIR3958	15.1945	2.29622	28.0928	12.2343	3.61286	0.00563451	0.183276
CGGATCCGTCTGAGCTTGGCA	ENSOART00020028643.1	18	MIR127	3.54927	0.536549	6.56198	12.23	3.61235	9.14693e-05	0.00533121
TGAAGGTCTACTGTGTGCCAGC	ENSOART00020028493.1	18	MIR493	17.2664	2.6212	31.9117	12.1745	3.60579	4.1564e-14	8.59238e-12
TGAGTATTACATGGCCAATCTC	ENSOART00020016926.1	18	MIR496	1.1256	0.171022	2.08018	12.1632	3.60446	0.0425938	0.796518
ATCGTACAGGGTCATCCACTTTA	ENSOART00020016436.1	18	MIR487B	1.16704	0.177453	2.15662	12.1532	3.60326	0.0412288	0.778419
CTTGTACATGGTAGGCTTTCATT	ENSOART00020028493.1	18	MIR493	10.8147	1.6475	19.9818	12.1286	3.60034	5.29731e-09	6.72288e-07
TGAAACATACACGGGAAACCTC	ENSOART00020015820.1	18	MIR494	21.2073	3.23332	39.1813	12.118	3.59908	2.24058e-16	5.54093e-14
TGAAGGTCTACTGTGTGCCA	ENSOART00020028493.1	18	MIR493	28.4366	4.34462	52.5287	12.0905	3.5958	1.48829e-19	4.77353e-17
AACAAACATGGTGCACTTCTTTT	ENSOART00020015968.1	18	MIR495	4.5637	0.697706	8.42969	12.082	3.59479	1.33808e-05	0.000954363
CCAGCAGCAATTCATGTTTTGA	ENSOART00020030488.1	X	MIR424	1.16069	0.177453	2.14392	12.0816	3.59474	0.0414315	0.780298
ATCATCGTCTCAAATGAGTCTT	ENSOART00020028702.1	18	MIR136	9.39959	1.44508	17.3541	12.0091	3.58605	3.6628e-06	0.000295492
ACCAGTAGGCCGAGGCCCCTCACT	ENSOART00020028536.1	18	MIR665	3.68401	0.566463	6.80156	12.0071	3.58581	0.00015181	0.00845439
TTTGTTCGTTCGGCTCGCGTG	ENSOART00020013894.1	2	MIR375	102.173	15.7144	188.631	12.0037	3.5854	3.45916e-09	4.4869e-07
AGAGGCTGGCCGTGATGAAA	ENSOART00020016812.1	18	MIR485	4.75749	0.73181	8.78317	12.002	3.5852	1.18557e-05	0.000851328
TCTTGGAGTAGGTCATTGGG	ENSOART00020028675.1	18	MIR432	116.136	17.8714	214.4	11.9969	3.58459	3.20006e-36	3.45619e-33
TAGTAGACTGTATAGCGTAC	ENSOART00020015486.1	18	MIR411A	11.4459	1.76232	21.1294	11.9896	3.58371	1.12823e-10	1.73067e-08
TGGAATGTAAAGAAGTATATAT	ENSOART00020009768.1	23	MIR1-2	1.26297	0.194505	2.33144	11.9865	3.58334	0.0393337	0.755853
GAGGTCTTCCATGGTGCATTCGA	ENSOART00020016904.1	18	MIR154B	7.60074	1.17064	14.0308	11.9856	3.58323	5.44358e-08	6.07775e-06
TCTTGGAGTAGGTCATTGGGTGG	ENSOART00020028675.1	18	MIR432	140.995	21.7161	260.274	11.9853	3.5832	9.81247e-37	1.1289e-33
CTGAAGCTCAGAGGGCTCTGA	ENSOART00020028643.1	18	MIR127	20.3407	3.13562	37.5457	11.9739	3.58183	3.3728e-08	3.89727e-06
TGTTAGACTATGGAACGTAGG	ENSOART00020015467.1	18	MIR379	3.06766	0.474043	5.66127	11.9425	3.57803	0.00100326	0.0436274
AGTAGACCGTATAGCGTACG	ENSOART00020015486.1	18	MIR411A	3.28724	0.509455	6.06502	11.9049	3.57349	0.000264539	0.0137389
GCGGATCCGTCTGAGCTTGGCT	ENSOART00020028643.1	18	MIR127	2.09827	0.325571	3.87097	11.8898	3.57165	0.00604003	0.194553
TCAGTGAACTACAGAACTTTG	ENSOART00020000601.1	4	MIR148A	1.14279	0.177453	2.10814	11.88	3.57046	0.0420151	0.788484
TCGGATCCGTCTGAGCTGGCTT	ENSOART00020028643.1	18	MIR127	2.23728	0.348475	4.12609	11.8404	3.56565	0.002958	0.10856
AATCGTACAGGGTCATCCACTA	ENSOART00020016436.1	18	MIR487B	2.27137	0.354906	4.18783	11.7998	3.56069	0.00288712	0.106382
AGGTTACCCGAGCAACTTTGCA	ENSOART00020017105.1	18	MIR409	51.9523	8.12569	95.7789	11.7872	3.55915	2.99851e-26	1.51131e-23
AATCGTACAGGGTCATCCACT	ENSOART00020016436.1	18	MIR487B	117.373	18.3786	216.368	11.7728	3.55739	9.90835e-36	9.67895e-33
TATGTAACACGGTCCACTAAT	ENSOART00020015486.1	18	MIR411A	36.546	5.72737	67.3646	11.7619	3.55604	4.53032e-22	1.65347e-19
AGGTTACCCGAGCAACTTTGCAT	ENSOART00020017105.1	18	MIR409	114.045	17.8975	210.193	11.7443	3.55389	6.6471e-35	5.86296e-32
AGGTTGATCAGAGAACATACATT	ENSOART00020016589.1	18	MIR3959	1.229	0.194505	2.2635	11.6372	3.54067	0.0284451	0.603328
TGGTAGACTATGGAACGTAGGCA	ENSOART00020015467.1	18	MIR379	345.35	54.736	635.963	11.6187	3.53838	2.68088e-43	1.01341e-39
ATCATCGTCTCAAATGAGTCA	ENSOART00020028702.1	18	MIR136	2.34519	0.371958	4.31843	11.61	3.5373	0.00274332	0.101882
ACCAGTAGGCCGAGGCCCCTCT	ENSOART00020028536.1	18	MIR665	9.20825	1.46799	16.9485	11.5454	3.52925	1.30507e-08	1.57328e-06
TATGTAACATGGTCCACTA	ENSOART00020015467.1	18	MIR379	2.18509	0.348475	4.02171	11.5409	3.52868	0.00417673	0.145083
TGGTAGACTATGGGACGTAGG	ENSOART00020015467.1	18	MIR379	7.5343	1.20492	13.8637	11.5059	3.5243	7.32691e-08	8.07823e-06
AATAATACATGGTTGATCTT	ENSOART00020017180.1	18	MIR369	48.44	7.74969	89.1302	11.5011	3.5237	1.57912e-25	7.59727e-23
TGGTAGGCTATGGAACGTAGG	ENSOART00020015467.1	18	MIR379	5.18	0.829173	9.53083	11.4944	3.52286	3.26935e-05	0.00211776
AATAGTACATGGTTGATCTT	ENSOART00020017180.1	18	MIR369	1.85275	0.29659	3.40891	11.4937	3.52277	0.00969328	0.275948
CACAATACACGGTCGGCCTCT	ENSOART00020017260.1	18	MIR323C	33.3257	5.35694	61.2945	11.4421	3.51628	2.49275e-21	8.62232e-19
GAAGCTCAGAGGGCTCTGATTC	ENSOART00020028643.1	18	MIR127	36.7968	5.91851	67.675	11.4345	3.51532	1.35694e-06	0.000119886
TCGGATCCGTCTAAGCTTGG	ENSOART00020028643.1	18	MIR127	3.21413	0.520076	5.90819	11.3602	3.50592	0.00314256	0.113989
TGGTAGACTGTGGAACGTAGG	ENSOART00020015467.1	18	MIR379	6.23228	1.01041	11.4541	11.3361	3.50285	5.63657e-06	0.000437388
AGGTTACCCGAGCAACTTTGC	ENSOART00020017105.1	18	MIR409	112.173	18.2346	206.111	11.3032	3.49867	1.46437e-22	5.57534e-20
AGATATTGCACGGTTGATCTCT	ENSOART00020016007.1	18	MIR3958	1651.69	268.559	3034.82	11.3004	3.4983	3.42174e-12	6.13849e-10
TCGGATCCGTCTGAGCTTGG	ENSOART00020028643.1	18	MIR127	9843.63	1601.03	18086.2	11.2967	3.49782	1.0059e-35	9.67895e-33
GGTTGATCAGAGAACATACAT	ENSOART00020016589.1	18	MIR3959	63.3828	10.3325	116.433	11.2686	3.49424	1.25694e-28	7.15265e-26
ATAGTAGACCGTATAGCGTACGT	ENSOART00020015486.1	18	MIR411A	25.9241	4.22796	47.6202	11.2632	3.49354	2.68445e-06	0.000223024
CAAAACGTGAGGCGCTGCTT	ENSOART00020030488.1	X	MIR424	6.49549	1.06306	11.9279	11.2204	3.48805	6.80799e-07	6.3656e-05
TTGTACATGGTAGGCTTTTATT	ENSOART00020028493.1	18	MIR493	4.2216	0.691098	7.7521	11.2171	3.48763	3.90824e-05	0.00248596
GAAGTCGCCCATGTTCTTTTCG	ENSOART00020015968.1	18	MIR495	6.34865	1.04051	11.6568	11.203	3.48581	5.62228e-07	5.35148e-05
TAGGTAGTTTCATGTTGTTGGT	ENSOART00020027780.1	3	MIR196A2	7.94893	1.30453	14.5933	11.1867	3.48371	2.0698e-08	2.43418e-06
TCGGATACGTCTGAGCTTGGC	ENSOART00020028643.1	18	MIR127	1.94026	0.319317	3.5612	11.1525	3.4793	0.012477	0.333825
GGTTGATCAGAGAACATACATTT	ENSOART00020016589.1	18	MIR3959	6.0995	1.00605	11.193	11.1257	3.47582	2.49848e-06	0.000208556
CAGCAGCAATTCATGTTTTG	ENSOART00020030488.1	X	MIR424	96.2006	15.8993	176.502	11.1012	3.47265	1.18936e-16	3.01164e-14
CTGGTAGACTATGGAACGTAGG	ENSOART00020015467.1	18	MIR379	19.8453	3.28276	36.4079	11.0906	3.47127	1.68485e-14	3.60994e-12
ATGTAATGTGGTCCACGTCT	ENSOART00020015505.1	18	MIR380	1.78883	0.29659	3.28107	11.0626	3.46762	0.0186763	0.448918
ATCATCGTCTCAAATGAGTCT	ENSOART00020028702.1	18	MIR136	254.294	42.1755	466.412	11.0588	3.46713	7.02916e-40	1.32856e-36
ATGGTCGACCAGTTGGAAAGT	ENSOART00020017144.1	18	MIR412	9.53952	1.58389	17.4951	11.0457	3.46541	1.6253e-08	1.94163e-06
TTTGTTCGTTCGGCTCGCGT	ENSOART00020013894.1	2	MIR375	6.1814	1.02764	11.3352	11.0302	3.46339	2.39688e-06	0.000200391
AATATAACACAGATGGCCTGA	ENSOART00020017220.1	18	MIR410	6.79796	1.13162	12.4643	11.0146	3.46135	8.82757e-07	7.99953e-05
CAGCAGCAATTTATGTTTTGA	ENSOART00020030488.1	X	MIR424	3.25858	0.54298	5.97418	11.0026	3.45977	0.000362493	0.0181493
GAAGTTGTTCGTGGTGGATT	ENSOART00020016643.1	18	MIR382	18.4639	3.09183	33.836	10.9437	3.45203	1.07769e-14	2.34706e-12
AGTGGTTATCCCTGTCCTGTTC	ENSOART00020016436.1	18	MIR487B	1.94475	0.325748	3.56376	10.9402	3.45157	0.0124436	0.333438
AACACACCTGGTTAACCTCTT	ENSOART00020015698.1	18	MIR329B	38.0814	6.39232	69.7705	10.9147	3.44821	1.14729e-21	4.04779e-19
AGAGGATACCCTTTGTATGTT	ENSOART00020016309.1	18	MIR1185	2.17551	0.365527	3.9855	10.9034	3.44671	0.00420421	0.145898
AGATCGACCGTGTTATATT	ENSOART00020017180.1	18	MIR369	10.7698	1.81267	19.7269	10.8827	3.44397	7.95299e-10	1.11938e-07
TTTGTGACCTGGTCCACTAACT	ENSOART00020015633.1	18	MIR758	12.8635	2.16609	23.5609	10.8771	3.44323	8.47694e-07	7.72146e-05
ACAAACATGGTGCACTTCTTTA	ENSOART00020015968.1	18	MIR495	4.1451	0.698108	7.5921	10.8753	3.44298	0.00478071	0.160771
TGAAACATACACGGGAAACCTCA	ENSOART00020015820.1	18	MIR494	2.76932	0.467612	5.07103	10.8445	3.43889	0.00120826	0.0509918
AGAGGCTGGCCGTGATGAAT	ENSOART00020016812.1	18	MIR485	37.8193	6.42761	69.211	10.7678	3.42865	2.73543e-18	7.9834e-16
AATGTTGCTCGGTGAACCCCTA	ENSOART00020017105.1	18	MIR409	4.6043	0.783141	8.42546	10.7585	3.42741	6.08067e-05	0.00371595
TTGTACATGGTAGGCTTTCATTT	ENSOART00020028493.1	18	MIR493	117.759	20.0579	215.461	10.742	3.42518	1.25576e-33	1.02242e-30
TATGTCACATGGTCCACTAAT	ENSOART00020015530.1	18	MIR411B	1.99579	0.342044	3.64954	10.6698	3.41546	0.00881359	0.258269
TCGGATCCGTCTGAGCTTGGT	ENSOART00020028643.1	18	MIR127	773.963	132.867	1415.06	10.6502	3.41281	3.97121e-43	1.40109e-39
TGGTAGACTCTGGAACGTAGG	ENSOART00020015467.1	18	MIR379	1.72649	0.29659	3.15638	10.6422	3.41173	0.0193893	0.459525
TGCTGAAGCTCAGAGGGCTCTG	ENSOART00020028643.1	18	MIR127	4.9233	0.846002	9.0006	10.639	3.41129	2.20287e-05	0.0014908
CATCATCGTCTCAAATGAGTCT	ENSOART00020028702.1	18	MIR136	891.516	153.198	1629.84	10.6388	3.41126	9.88111e-44	4.02252e-40
TAGTAGACCGTATAGCGT	ENSOART00020015486.1	18	MIR411A	27.9988	4.82383	51.1737	10.6085	3.40715	2.00667e-15	4.59727e-13
TTGAACATGGTAGGCTTTCATT	ENSOART00020028493.1	18	MIR493	1.85114	0.319317	3.38297	10.5944	3.40523	0.0131776	0.346268
CAGCAGCAATTCATGTTTTGAT	ENSOART00020030488.1	X	MIR424	2.77597	0.48012	5.07183	10.5637	3.40104	0.00161329	0.064976
TTGTACATGGTAGGCTTTCAA	ENSOART00020028493.1	18	MIR493	6.00907	1.04015	10.978	10.5542	3.39975	3.75873e-05	0.00240823
TTTGATGGCTGATCCTCTCACTACTTT	ENSOART00020015413.1	18	MIR3955	6.74386	1.16761	12.3201	10.5516	3.39939	1.1838e-06	0.00010547
AGATATTGCACGGTTGATCTCA	ENSOART00020016007.1	18	MIR3958	27.2704	4.73008	49.8108	10.5306	3.39652	6.43605e-18	1.82144e-15
TGGTAGAATATGGAACGTAGG	ENSOART00020015467.1	18	MIR379	4.53785	0.787686	8.28802	10.522	3.39533	8.34598e-05	0.00491855
TGGTCGACCAGTTGGAAAGTT	ENSOART00020017144.1	18	MIR412	1.77691	0.309098	3.24473	10.4974	3.39196	0.0412003	0.778158
TCGGATCCGTCTGAGCTTGA	ENSOART00020028643.1	18	MIR127	41.6942	7.2621	76.1263	10.4827	3.38994	2.01831e-16	5.03836e-14
ATAGTAGACCGTGTAGCGTACG	ENSOART00020015486.1	18	MIR411A	1.90518	0.332002	3.47836	10.4769	3.38915	0.00935214	0.268257
TCTTGGAGTAGGTCATTGGGTT	ENSOART00020028675.1	18	MIR432	16.0884	2.80657	29.3702	10.4648	3.38747	5.46285e-12	9.54142e-10
CCGGATCCGTCTGAGCTTGGCT	ENSOART00020028643.1	18	MIR127	1.86603	0.325571	3.40648	10.4631	3.38724	0.0130551	0.343733
GTACGTGGATGCTGAAGGTCA	ENSOART00020016347.1	18	MIR3956	1.96238	0.3428	3.58197	10.4491	3.38531	0.00900512	0.262139
CGAATGTTGCTCGGTGAACA	ENSOART00020017105.1	18	MIR409	3.01354	0.526507	5.50058	10.4473	3.38506	0.000768551	0.0347042
GGATCCGTCTGAGCTTGGCT	ENSOART00020028643.1	18	MIR127	1.89214	0.332002	3.45228	10.3984	3.37829	0.00943485	0.269752
GAAGCTCAGAGGGCTCTGATT	ENSOART00020028643.1	18	MIR127	41.5996	7.30525	75.894	10.389	3.37698	3.84529e-21	1.32143e-18
TATGTAATGTGGTCCACGTC	ENSOART00020015505.1	18	MIR380	13.4721	2.36587	24.5784	10.3887	3.37695	4.1997e-10	6.07258e-08
CTGAAGCTCAGAGGGCTCTGATA	ENSOART00020028643.1	18	MIR127	22.9759	4.03861	41.9131	10.3781	3.37547	3.47526e-15	7.82629e-13
AATCATTCACGGACAACACTTT	ENSOART00020016643.1	18	MIR382	322.745	56.9737	588.517	10.3296	3.36872	8.48335e-40	1.54812e-36
CAGCAGCAATTCATGTTTTGA	ENSOART00020030488.1	X	MIR424	1538.98	271.694	2806.27	10.3288	3.3686	3.64303e-44	1.7527e-40
TCGGATCCGTCTAAGCTTGGC	ENSOART00020028643.1	18	MIR127	3.89	0.686908	7.09309	10.3261	3.36823	0.000200798	0.0108546
TCTTGGAGTAGGTCATTGGGTG	ENSOART00020028675.1	18	MIR432	166.561	29.4326	303.69	10.3182	3.36711	1.74178e-35	1.58929e-32
TTTGTGACCTGGTCCACTAAC	ENSOART00020015633.1	18	MIR758	84.0085	14.8575	153.16	10.3086	3.36577	5.50979e-29	3.27628e-26
TTCTGTGGTACTTGAAGA	ENSOART00020016643.1	18	MIR382	2.64397	0.467612	4.82033	10.3084	3.36575	0.00628683	0.20067
TGAAACATACACGGGAAACCT	ENSOART00020015820.1	18	MIR494	5.75316	1.0176	10.4887	10.3073	3.36559	3.00266e-06	0.000247519
AGGACTCCATTTGTTTTGATGAT	ENSOART00020028702.1	18	MIR136	45.649	8.0876	83.2105	10.2886	3.36298	5.05766e-23	1.99747e-20
GAATGTTGCTCGGTGAAC	ENSOART00020017105.1	18	MIR409	14.0699	2.50475	25.635	10.2346	3.35538	9.92063e-11	1.53514e-08
AGTTGTTCGTGGTGGATTCGCTT	ENSOART00020016643.1	18	MIR382	5.65321	1.0068	10.2996	10.23	3.35473	9.39565e-06	0.000698366
AAACGTGAGGCGCTGCTATAT	ENSOART00020030488.1	X	MIR424	2.85952	0.509455	5.20959	10.2258	3.35414	0.0339083	0.684084
TCGGATCCGTCTGAGCTTTGCT	ENSOART00020028643.1	18	MIR127	3.62009	0.645065	6.59511	10.2239	3.35388	0.000235256	0.0124378
ATCGGATCCGTCTGAGCTTGGC	ENSOART00020028643.1	18	MIR127	12.0681	2.15093	21.9853	10.2213	3.35351	5.26026e-07	5.04318e-05
TGTATGTCAACTGATCCACAGT	ENSOART00020016589.1	18	MIR3959	231.055	41.1995	420.911	10.2164	3.35281	1.19925e-15	2.83334e-13
AAACAAACATGGTGCACTTC	ENSOART00020015968.1	18	MIR495	5.825	1.03975	10.6103	10.2046	3.35115	7.74646e-06	0.000582327
ATCATACAAGGACAATTTCTTT	ENSOART00020016477.1	18	MIR539	7.35497	1.31402	13.3959	10.1947	3.34974	0.000432214	0.0210623
TCGGATCCGTCTGAGCTTGGCG	ENSOART00020028643.1	18	MIR127	365.365	65.2772	665.454	10.1943	3.34969	5.4198e-40	1.14731e-36
ATATACAGAGGGAGACTCTTAT	ENSOART00020016309.1	18	MIR1185	5.46855	0.977646	9.95946	10.1872	3.34868	4.54685e-05	0.00285782
AGGACTCCATTTGTTTTGATGA	ENSOART00020028702.1	18	MIR136	298.073	53.3156	542.829	10.1814	3.34787	4.6637e-39	7.25919e-36
AACATAGAGGAAAATCCACA	ENSOART00020016057.1	18	MIR376E	3.59775	0.645065	6.55043	10.1547	3.34407	0.00023851	0.0125722
TGAAGGTCTACTGTGTGCCAGA	ENSOART00020028493.1	18	MIR493	1091.1	195.732	1986.47	10.149	3.34326	1.7596e-42	5.47774e-39
TCGGATCCGTCTGAGCTTGT	ENSOART00020028643.1	18	MIR127	56.7248	10.1766	103.273	10.1481	3.34313	2.05822e-23	8.64485e-21
TGGTAGACTATGGAGCGTAGG	ENSOART00020015467.1	18	MIR379	5.64959	1.01702	10.2822	10.1101	3.33772	7.15614e-06	0.000545702
GGTGGATATTCCTTCTATGTTTA	ENSOART00020016235.1	18	MIR376B	2.79351	0.503024	5.084	10.1069	3.33726	0.00215079	0.0832656
TATGTAACATGGTCCACTAACA	ENSOART00020015467.1	18	MIR379	30.9568	5.57436	56.3392	10.1068	3.33726	5.54921e-18	1.5789e-15
ATCATGATGGGCTCCTCGGTGTTT	ENSOART00020028626.1	18	MIR433	4.49131	0.809656	8.17296	10.0944	3.33548	0.000474059	0.022766
ATCATGGAGGAAAATCCACAT	ENSOART00020016154.1	18	MIR376D	1.64436	0.29659	2.99213	10.0884	3.33463	0.0277239	0.592207
GAATGTTGCTCGGTGAACCCCC	ENSOART00020017105.1	18	MIR409	3.99089	0.720433	7.26136	10.0792	3.3333	0.000141827	0.00795105
ATCATAGAGGAAAATCCACATT	ENSOART00020016154.1	18	MIR376D	1.89452	0.342044	3.447	10.0777	3.33309	0.00941964	0.269609
TCGGGTCCGTCTGAGCTTGGC	ENSOART00020028643.1	18	MIR127	2.6554	0.48012	4.83068	10.0614	3.33076	0.0031416	0.113989
TACATGGTAGGCTTTCATTCAT	ENSOART00020028493.1	18	MIR493	3.56518	0.645065	6.4853	10.0537	3.32966	0.00215834	0.0832864
TTTTGCGATGTGTTTCTAATA	ENSOART00020030558.1	X	MIR450A2	2.61864	0.474043	4.76324	10.0481	3.32885	0.00433045	0.149593
CACCCTGTAGAACCGAATTTGTGT	ENSOART00020000340.1	2	MIR10B	1.76331	0.319317	3.2073	10.0442	3.3283	0.0189615	0.453592
CGGATCCGTCTGAGCTTGGCT	ENSOART00020028643.1	18	MIR127	24.558	4.44868	44.6674	10.0406	3.32777	8.85833e-08	9.66599e-06
TGTGACAGATTGATAACTGAG	ENSOART00020030525.1	X	MIR542	5.50315	0.999617	10.0067	10.0105	3.32344	7.7261e-06	0.000581623
TCTTGTTAAAAGGCAGATTCT	ENSOART00020016507.1	18	MIR544	8.68965	1.57912	15.8002	10.0057	3.32275	3.50633e-08	4.02264e-06
TTTTGCGATGTGTTCCTAAA	ENSOART00020030558.1	X	MIR450A2	2.80086	0.509455	5.09226	9.9955	3.32128	0.00214173	0.0829756
TTGTACATGGTAGGCTTCCATT	ENSOART00020028493.1	18	MIR493	1.78205	0.325571	3.23852	9.94722	3.31429	0.0203235	0.47383
CGAATGTTGCTCGGTGAACC	ENSOART00020017105.1	18	MIR409	19.9082	3.63993	36.1765	9.93878	3.31307	3.55574e-14	7.37949e-12
TGGTAGACTATGGAACGTAGA	ENSOART00020015467.1	18	MIR379	137.889	25.3322	250.445	9.88642	3.30545	9.5215e-33	7.41025e-30
TCGGATCCGCCTGAGCTTGGCT	ENSOART00020028643.1	18	MIR127	3.63198	0.668371	6.59559	9.86815	3.30278	0.0100968	0.285744
AGATCGACCGTGTTATATTCG	ENSOART00020017180.1	18	MIR369	267.768	49.2893	486.247	9.86518	3.30235	1.26574e-37	1.67464e-34
AACAAACATGGTGCACTTCTTTA	ENSOART00020015968.1	18	MIR495	1.76873	0.325748	3.21172	9.85951	3.30152	0.0138991	0.361993
ATCATAGAGGAAAATCCATGTT	ENSOART00020016235.1	18	MIR376B	61.3908	11.3198	111.462	9.84659	3.29962	2.45841e-18	7.30921e-16
ACAAACATGGTGCACTTCTTT	ENSOART00020015968.1	18	MIR495	13.8524	2.55811	25.1467	9.83017	3.29722	2.13036e-10	3.19946e-08
GAGGGACTTTCAGGGGCAGCTGT	ENSOART00020016923.1	11	MIR365B	1.91949	0.354906	3.48407	9.81687	3.29526	0.009263	0.266671
AATCATTCACGGACAACACTT	ENSOART00020016643.1	18	MIR382	230.398	42.6568	418.139	9.80241	3.29314	3.53855e-36	3.74535e-33
ATCATGATGGGCTCCTCGGTG	ENSOART00020028626.1	18	MIR433	7.35745	1.36625	13.3486	9.77025	3.28839	0.00152821	0.0619263
TAGTAGACCGTATAGCGTACT	ENSOART00020015486.1	18	MIR411A	16.0399	2.9901	29.0897	9.72868	3.28224	4.31734e-11	6.86133e-09
TGAAGGTCTACTGTGTGCCAGGT	ENSOART00020028493.1	18	MIR493	893.598	166.95	1620.25	9.70495	3.27872	2.3046e-30	1.56364e-27
GGGAATGTAAAGAAGTATGTAT	ENSOART00020009768.1	23	MIR1-2	1.58733	0.29659	2.87806	9.70384	3.27856	0.0212049	0.489831
TGGGATTTTAGTCCATCATAGAG	ENSOART00020015413.1	18	MIR3955	5.32224	0.994698	9.64978	9.70122	3.27817	1.91896e-05	0.0013189
AAGTTGCCCGTGTCTTTTTCGA	ENSOART00020015920.1	18	MIR543	7.23905	1.35415	13.124	9.69166	3.27674	0.000230725	0.0122472
ACCAGTAGGCCGAGGCCCCTCA	ENSOART00020028536.1	18	MIR665	10.1216	1.89407	18.349	9.68763	3.27614	1.43625e-05	0.00101753
AGATATTGTACGGTTGATCTCT	ENSOART00020016007.1	18	MIR3958	8.45992	1.58313	15.3367	9.68758	3.27614	5.28934e-06	0.0004147
ATAGTAGGCCGTATAGCGTACG	ENSOART00020015486.1	18	MIR411A	1.86183	0.348475	3.37519	9.68561	3.27584	0.0130894	0.344292
TGGTAGACTATGGAACGTAGGC	ENSOART00020015467.1	18	MIR379	3766.19	705.766	6826.6	9.67262	3.27391	1.8717e-42	5.503e-39
CAGCAGCAATTCATGTTTT	ENSOART00020030488.1	X	MIR424	37.1782	6.97108	67.3852	9.6664	3.27298	2.50617e-20	8.23799e-18
TTGTGACAGATTGATAACT	ENSOART00020030525.1	X	MIR542	307.01	57.6195	556.401	9.65648	3.2715	4.60142e-37	5.53446e-34
TCGGATCCGTCTGAGCTTGGG	ENSOART00020028643.1	18	MIR127	3.94781	0.741476	7.15414	9.64851	3.27031	0.000347521	0.017499
ATAGTAGACCGTATAGCGTACT	ENSOART00020015486.1	18	MIR411A	6.33527	1.19011	11.4804	9.64653	3.27001	3.21031e-06	0.000262186
TGTATGTCAACTGATCCACAG	ENSOART00020016589.1	18	MIR3959	20.0125	3.76093	36.264	9.6423	3.26938	2.28876e-07	2.32935e-05
TGGTAGACTATGGAACGTAGGCT	ENSOART00020015467.1	18	MIR379	611.251	114.972	1107.53	9.63303	3.26799	9.78517e-40	1.72617e-36
TGGTCGACCATAAAACGTACGT	ENSOART00020015530.1	18	MIR411B	44.9559	8.47375	81.438	9.61062	3.26463	1.64971e-20	5.49094e-18
TCTTGGAGTAGGTCATTGGA	ENSOART00020028675.1	18	MIR432	31.051	5.85675	56.2453	9.6035	3.26356	2.01356e-18	6.05465e-16
CCGGATCCGTCTGAGCTTGGC	ENSOART00020028643.1	18	MIR127	1.81217	0.342044	3.28229	9.59612	3.26245	0.0184235	0.444221
TAGATTCTCCTTCTATGAGT	ENSOART00020016270.1	18	0	3.41275	0.645065	6.18044	9.5811	3.26019	0.00111401	0.0476215
GAAGTTGTTCGTGGTGGATTCG	ENSOART00020016643.1	18	MIR382	317.023	60.1404	573.905	9.54275	3.25441	8.62804e-38	1.1708e-34
AGATCGACCGTGTTATATTCGC	ENSOART00020017180.1	18	MIR369	28.8668	5.48118	52.2524	9.53305	3.25294	1.70996e-17	4.68883e-15
TGGTTGATCAGAGAACATACATT	ENSOART00020016589.1	18	MIR3959	60.926	11.5764	110.276	9.52588	3.25185	4.43335e-25	2.0226e-22
CAGGTCACGTCTCTGCAGTTAC	ENSOART00020028745.1	18	MIR370	4.41115	0.838637	7.98366	9.51981	3.25093	5.82426e-05	0.00357577
CAAAACGTGAGGCGCTGCTATT	ENSOART00020030488.1	X	MIR424	53.5681	10.1875	96.9487	9.5164	3.25042	7.27427e-24	3.12983e-21
TTTTGTTCGTTCGGCTCGCGTG	ENSOART00020013894.1	2	MIR375	5.58912	1.06323	10.115	9.51344	3.24997	9.70254e-06	0.000719157
AACAAACATGGTGCACTTCTTT	ENSOART00020015968.1	18	MIR495	95.3434	18.1613	172.525	9.49963	3.24787	1.09511e-29	6.89946e-27
AATCATACACGGTTCACCTATT	ENSOART00020016856.1	18	MIR154A	98.5003	18.7853	178.215	9.48698	3.24595	2.33774e-29	1.42204e-26
TCGGATCCGTCTGAGCTTGGC	ENSOART00020028643.1	18	MIR127	12009.5	2290.93	21728	9.48437	3.24555	9.23127e-11	1.43687e-08
TGGTGGACTATGGAACGT	ENSOART00020015467.1	18	MIR379	7.75453	1.48009	14.029	9.47845	3.24465	0.000178703	0.00976993
AGTGTTTAGACTATCTGTT	ENSOART00020020988.1	3	MIR199B	1.70341	0.325571	3.08125	9.46415	3.24247	0.0254201	0.561705
TACATGGTAGGCTTTCATTCATT	ENSOART00020028493.1	18	MIR493	5.67362	1.08599	10.2613	9.44881	3.24013	2.17577e-05	0.00147813
TTGTGACAGATTGATAACTGAAG	ENSOART00020030525.1	X	MIR542	3.1588	0.605688	5.71191	9.43045	3.23733	0.00127347	0.0533608
TCGGGGATCATCATGTCACGA	ENSOART00020030525.1	X	MIR542	11.7436	2.25244	21.2347	9.42746	3.23687	1.48178e-09	2.0056e-07
AGAGGTCTTCCATGGTGCATTCGT	ENSOART00020016904.1	18	MIR154B	17.7475	3.40582	32.0891	9.42185	3.23601	2.50734e-11	4.10816e-09
TGAAGGTCTACTGTGTGCCAG	ENSOART00020028493.1	18	MIR493	204.254	39.202	369.306	9.4206	3.23582	1.59063e-13	3.12935e-11
AATCGTACAGGGTCATCCACTT	ENSOART00020016436.1	18	MIR487B	115.059	22.0845	208.033	9.41985	3.2357	8.66208e-26	4.24458e-23
ATCATTCACGGACAACACTTT	ENSOART00020016643.1	18	MIR382	15.5494	2.98503	28.1137	9.41822	3.23545	7.12531e-12	1.22829e-09
CGAATGTTGCTCGGTGAACCC	ENSOART00020017105.1	18	MIR409	21.805	4.1871	39.4229	9.41532	3.23501	2.43824e-14	5.16145e-12
CACTCCTCTCCTCCCGTCTTCT	ENSOART00020012182.1	21	0	6.63004	1.27366	11.9864	9.41102	3.23435	2.27698e-06	0.000190971
CTGAAGCTCAGAGGGCTCTGATT	ENSOART00020028643.1	18	MIR127	97.2219	18.7323	175.712	9.38016	3.22961	1.07559e-28	6.18723e-26
ATAGTAGACCGTATAGCGTG	ENSOART00020015486.1	18	MIR411A	1.68538	0.325748	3.04501	9.34774	3.22462	0.0270853	0.58435
AGAGGCTGGCCGTGATGAATTCT	ENSOART00020016812.1	18	MIR485	14.2907	2.76699	25.8144	9.32942	3.22179	4.63444e-11	7.34324e-09
TCGGATCCGTCTGAGCTTGGCA	ENSOART00020028643.1	18	MIR127	2642.28	511.834	4772.73	9.32477	3.22107	5.00863e-41	1.32533e-37
ATTGGGAACATTTTGCATT	ENSOART00020030558.1	X	MIR450A2	1.52851	0.29659	2.76043	9.30722	3.21835	0.0297218	0.624429
TGAAGGTCTACTGTGTGCCAGG	ENSOART00020028493.1	18	MIR493	4430.18	859.907	8000.45	9.30385	3.21783	8.79844e-42	2.45069e-38
AACATAGAGGAAATTCCACG	ENSOART00020016110.1	18	MIR376C	11.6814	2.2676	21.0952	9.3029	3.21768	2.09098e-09	2.77341e-07
AATAATACATGGTTGATCTTT	ENSOART00020017180.1	18	MIR369	1055.97	205.376	1906.56	9.28328	3.21464	1.66313e-40	3.82678e-37
TCGGATCCGTCTGAGCTTGGA	ENSOART00020028643.1	18	MIR127	1825.09	355.07	3295.1	9.28016	3.21415	9.36179e-41	2.35926e-37
TTTGCGATGTGTTCCTAAT	ENSOART00020030558.1	X	MIR450A2	3.37791	0.657573	6.09825	9.27388	3.21317	0.000636949	0.0295949
TAGTATACCGTATAGCGTACG	ENSOART00020015486.1	18	MIR411A	1.63601	0.319317	2.9527	9.24692	3.20897	0.027858	0.593998
AAAGTTCTGAGACACTCCGACG	ENSOART00020000601.1	4	MIR148A	1.63412	0.319317	2.94892	9.23509	3.20713	0.0301969	0.631652
CATAGTAGACCGTATAGCGTACG	ENSOART00020015486.1	18	MIR411A	3.27956	0.6411	5.91802	9.23105	3.20649	0.000895614	0.0397202
TTTGATGGCTGATCCTCTCA	ENSOART00020015413.1	18	MIR3955	10.958	2.14467	19.7713	9.2188	3.20458	1.67629e-07	1.74975e-05
TGGGAGACTATGGAACGTAGG	ENSOART00020015467.1	18	MIR379	1.86719	0.365527	3.36886	9.21644	3.20421	0.00959699	0.273649
TGGTAGACTATGGAACGTAG	ENSOART00020015467.1	18	MIR379	2345.17	459.411	4230.94	9.20948	3.20312	1.0995e-40	2.64491e-37
CTATGTAACATGGTCCACTAAC	ENSOART00020015467.1	18	MIR379	12.5916	2.4676	22.7156	9.20554	3.2025	3.40901e-10	4.99756e-08
ATGGTAGACTATGGAACGTAGG	ENSOART00020015467.1	18	MIR379	12.7953	2.51341	23.0773	9.18166	3.19875	2.54422e-10	3.80354e-08
TTGTACATGGTAGGCTTTCA	ENSOART00020028493.1	18	MIR493	63.7157	12.53	114.901	9.17009	3.19694	1.11936e-18	3.44413e-16
AACAAACATGGTGCACTTCTT	ENSOART00020015968.1	18	MIR495	115.488	22.726	208.251	9.16355	3.19591	4.57814e-31	3.18795e-28
AAGTTGCCCGTGTCTTTTTCG	ENSOART00020015920.1	18	MIR543	13.4227	2.64235	24.203	9.15964	3.19529	2.7175e-10	4.03976e-08
GCAGTCCATGGGCATATACG	ENSOART00020028919.1	2	MIR455	1.65314	0.325571	2.98071	9.15534	3.19461	0.0275844	0.590065
GAAGTTGTTCGTGGTGGATTC	ENSOART00020016643.1	18	MIR382	27.3995	5.40974	49.3893	9.1297	3.19057	2.40162e-16	5.91156e-14
TGGTAGACTATGGAACGAAGG	ENSOART00020015467.1	18	MIR379	3.44597	0.680477	6.21146	9.1281	3.19031	0.000612933	0.0286299
ATCGTACAGGGTCATCCACTTT	ENSOART00020016436.1	18	MIR487B	7.15995	1.41814	12.9018	9.09766	3.1855	1.06355e-06	9.53989e-05
TATGTAACACGGTCCACTAAC	ENSOART00020015486.1	18	MIR411A	1185.16	234.795	2135.53	9.09532	3.18512	6.18986e-40	1.25992e-36
TCGGATCCTTCTGAGCTTGGCT	ENSOART00020028643.1	18	MIR127	2.57041	0.509455	4.63136	9.09081	3.18441	0.00330027	0.118411
ATCGGATCCGTCTGAGCTTGGA	ENSOART00020028643.1	18	MIR127	12.4139	2.46344	22.3643	9.0785	3.18245	1.40863e-09	1.91638e-07
TCGGATCCGTCTGATCTTGGCT	ENSOART00020028643.1	18	MIR127	2.53725	0.503603	4.57089	9.07639	3.18212	0.00336607	0.120283
ATCATAGAGGAAAATCCACGT	ENSOART00020016270.1	18	0	3.27992	0.651497	5.90835	9.06889	3.18093	0.000674293	0.0309765
AAGTTGTTCGTGGTGGATTCG	ENSOART00020016643.1	18	MIR382	54.52	10.834	98.206	9.06463	3.18025	2.66474e-23	1.10175e-20
GAATGTTGCTCGGTGAACCCCG	ENSOART00020017105.1	18	MIR409	3.08954	0.615908	5.56318	9.03249	3.17512	0.00234292	0.0897193
ACCCTGCAGCCAAAGAAGCT	ENSOART00020029045.1	11	0	1.48776	0.29659	2.67894	9.03245	3.17512	0.0305016	0.635765
ATGGTAGACTATGGAACGTAG	ENSOART00020015467.1	18	MIR379	1.71543	0.342044	3.08881	9.03044	3.1748	0.0195218	0.461501
ATGTACATGGTAGGCTTTCATT	ENSOART00020028493.1	18	MIR493	1.54884	0.309098	2.78858	9.02167	3.1734	0.039861	0.762938
CCCTGCTGACGTTTGATCCTTGAGC	ENSOART00020016986.1	18	MIR377	4.05949	0.810413	7.30856	9.01833	3.17286	0.000328486	0.0167477
CTCGGGGATCATCATGTCACG	ENSOART00020030525.1	X	MIR542	6.0696	1.21211	10.9271	9.01495	3.17232	0.0309057	0.641661
AATCGTACAGGGTCATCCACTTA	ENSOART00020016436.1	18	MIR487B	3.80759	0.760968	6.85421	9.00722	3.17108	0.000210442	0.0112837
TTGTGACAGATTGATAAC	ENSOART00020030525.1	X	MIR542	16.3215	3.27327	29.3698	8.97261	3.16553	4.41733e-07	4.29732e-05
AGGACTCCATTTGTTTTGATG	ENSOART00020028702.1	18	MIR136	63.7151	12.7783	114.652	8.97239	3.16549	2.57681e-22	9.67162e-20
AAGTTGTTCGTGGTGGATTCGT	ENSOART00020016643.1	18	MIR382	5.92825	1.1892	10.6673	8.97013	3.16513	6.65108e-06	0.000510128
TCGGATCCATCTGAGCTTGGCT	ENSOART00020028643.1	18	MIR127	1.93879	0.38901	3.48856	8.9678	3.16475	0.00914525	0.264896
TCACTCCTCTCCTCCCGTCTTC	ENSOART00020012182.1	21	0	12.6977	2.55018	22.8452	8.95826	3.16322	1.09483e-09	1.50887e-07
TCGGATCAGTCTGAGCTTGGCT	ENSOART00020028643.1	18	MIR127	3.04357	0.611942	5.4752	8.94726	3.16145	0.00239772	0.0910928
CGGATCCGTCTGAGCTTGGC	ENSOART00020028643.1	18	MIR127	30.7759	6.21619	55.3356	8.90186	3.15411	2.04132e-17	5.56858e-15
AACATTCAACGCTGTCGGTGC	ENSOART00020022912.1	12	MIR181A-1	1.49859	0.302844	2.69433	8.89675	3.15328	0.0409806	0.77611
CAGCAGCAATTCATGTTA	ENSOART00020030488.1	X	MIR424	3.33809	0.674802	6.00138	8.89355	3.15276	0.0030102	0.11017
CCCAGTGTTTTGACTATCTGTTC	ENSOART00020020988.1	3	MIR199B	2.26189	0.457393	4.06639	8.89038	3.15224	0.0128299	0.339323
CGAATGTTGCTCGGTGAACCCCA	ENSOART00020017105.1	18	MIR409	10.8973	2.20471	19.5898	8.88543	3.15144	8.19077e-09	1.01516e-06
TAGTAGACCGTATAGCGTACG	ENSOART00020015486.1	18	MIR411A	6128.55	1240.48	11016.6	8.88092	3.15071	1.42636e-18	4.33826e-16
CTCGGAGAGTGGAGCTGTGGGTGT	ENSOART00020017036.1	18	MIR3957	2.5974	0.525928	4.66888	8.87741	3.15014	0.0104635	0.293611
TATGTAACACGGTCCACTAA	ENSOART00020015486.1	18	MIR411A	66.7517	13.5216	119.982	8.87338	3.14948	3.26422e-25	1.5424e-22
TAGTAGAACGTATAGCGTACG	ENSOART00020015486.1	18	MIR411A	1.60669	0.325571	2.88781	8.87	3.14893	0.0386584	0.745312
ATCATGATGGGCTCCTCGGTGT	ENSOART00020028626.1	18	MIR433	86.4037	17.5087	155.299	8.86978	3.1489	7.53275e-27	3.83316e-24
TCGGATCCGTCTGAGCTTGGCC	ENSOART00020028643.1	18	MIR127	37.641	7.62991	67.6521	8.8667	3.1484	5.88869e-09	7.4024e-07
TTGGAGTAGGTCATTGGGTGGAT	ENSOART00020028675.1	18	MIR432	3.4039	0.690519	6.11728	8.85897	3.14714	0.000836678	0.0373466
TTTGTGACCTGGTCCACTAACA	ENSOART00020015633.1	18	MIR758	6.58401	1.33634	11.8317	8.85379	3.14629	3.01361e-06	0.000248034
TGTGACAGATTGATAACTGAAG	ENSOART00020030525.1	X	MIR542	21.0127	4.26792	37.7576	8.84684	3.14516	1.33507e-13	2.66621e-11
TGAAGGTCTACTGTGTGCCAGGA	ENSOART00020028493.1	18	MIR493	513.797	104.437	923.158	8.83939	3.14395	3.00763e-37	3.78976e-34
AGATCGACCGTGTTATATTC	ENSOART00020017180.1	18	MIR369	24.2503	4.92972	43.571	8.83843	3.14379	8.98589e-15	1.98146e-12
GGTTGATCAGAGAACATACATT	ENSOART00020016589.1	18	MIR3959	2264.45	460.397	4068.51	8.83696	3.14355	1.57108e-39	2.68209e-36
TGGTAGACTATGGACCGTAGG	ENSOART00020015467.1	18	MIR379	4.04138	0.822519	7.26024	8.82684	3.1419	0.000250645	0.0130815
TGTAAACACCCTACACTCTCAGCTA	ENSOART00020041418.1	9	MIR30C2	1.68241	0.3428	3.02201	8.81566	3.14007	0.0442694	0.81774
CATCATCGTCTCAAATGAGTCA	ENSOART00020028702.1	18	MIR136	7.90891	1.61834	14.1995	8.77408	3.13325	8.41575e-07	7.67894e-05
AGATCGACCGTGTTATATTCGA	ENSOART00020017180.1	18	MIR369	4.65234	0.953986	8.35069	8.75348	3.12986	7.97716e-05	0.00473813
AATCATTCACGGACAACACTTTA	ENSOART00020016643.1	18	MIR382	4.26705	0.875159	7.65893	8.75147	3.12953	0.000117866	0.00672169
ATCGTACAGGGTCATCCACT	ENSOART00020016436.1	18	MIR487B	3.40377	0.703381	6.10416	8.67831	3.11741	0.000836737	0.0373466
TAGTAGACCGTATAGCGTAC	ENSOART00020015486.1	18	MIR411A	1047.51	216.755	1878.27	8.66543	3.11527	5.55853e-38	7.9505e-35
CGAATGTTGCTCGGTGAAC	ENSOART00020017105.1	18	MIR409	43.0541	8.91666	77.1916	8.65702	3.11387	9.56625e-20	3.10592e-17
TGGTAGACTATGGAACGTAGGA	ENSOART00020015467.1	18	MIR379	4224.01	875.123	7572.9	8.65353	3.11329	1.8371e-39	3.03821e-36
CTGAAGCTCAGAGGGCTCTGATTT	ENSOART00020028643.1	18	MIR127	5.78438	1.19867	10.3701	8.65136	3.11293	1.58276e-05	0.00111091
TGAAGGTCTACTGTGTGA	ENSOART00020028493.1	18	MIR493	4.9666	1.02953	8.90367	8.64828	3.11241	0.000219659	0.0117304
AATGTTGCTCGGTGAACCCC	ENSOART00020017105.1	18	MIR409	10.1433	2.10341	18.1832	8.64462	3.1118	4.39993e-08	4.97549e-06
TATTGGGAACATTTTGCATC	ENSOART00020030558.1	X	MIR450A2	4.21815	0.875561	7.56073	8.63531	3.11025	0.00022905	0.0121704
GAATGTTGCTCGGTGAACCCC	ENSOART00020017105.1	18	MIR409	118.321	24.5911	212.051	8.62306	3.1082	4.69722e-29	2.82484e-26
TGTGACAGATTGATAACTGAAAGT	ENSOART00020030525.1	X	MIR542	5.54427	1.15246	9.93609	8.62166	3.10797	2.30912e-05	0.00155871
TGGTAGACTATGGAACGTAGG	ENSOART00020015467.1	18	MIR379	28788.2	6022.01	51554.4	8.56098	3.09778	4.40657e-39	7.0668e-36
TGGTAGACTATGGAACGTA	ENSOART00020015467.1	18	MIR379	333.576	69.9063	597.246	8.54353	3.09483	1.54157e-34	1.33742e-31
CATCATCGTCTCAAATGAGTC	ENSOART00020028702.1	18	MIR136	93.5892	19.6221	167.556	8.53914	3.09409	5.39972e-23	2.10319e-20
TGGTCGACCAGTTGGAAAGTAAT	ENSOART00020017144.1	18	MIR412	26.2643	5.50673	47.0218	8.53897	3.09406	1.14428e-15	2.71559e-13
AATAATACATGGTTGATCTTTA	ENSOART00020017180.1	18	MIR369	8.84566	1.85717	15.8342	8.52595	3.09186	2.22009e-07	2.27257e-05
TGGTAGACCATGGAACGTAGG	ENSOART00020015467.1	18	MIR379	4.42624	0.931259	7.92122	8.50592	3.08847	0.000153065	0.00850001
AGAGGTCTTCCATGGTGCATT	ENSOART00020016904.1	18	MIR154B	60.0844	12.6693	107.5	8.48502	3.08492	2.68919e-23	1.10324e-20
AATAATACATGGTTGATCT	ENSOART00020017180.1	18	MIR369	4.14402	0.874403	7.41363	8.4785	3.08381	0.000237734	0.0125437
CAGGTCACGTCTCTGCAGTTACAC	ENSOART00020028745.1	18	MIR370	2.10831	0.444886	3.77173	8.47798	3.08372	0.0138715	0.361452
GTCATACACGGCTCTCCTCTCT	ENSOART00020016812.1	18	MIR485	31.3545	6.62391	56.085	8.46705	3.08186	7.66778e-17	1.96987e-14
TGGATATTCCGTCTATGTTTAT	ENSOART00020016110.1	18	MIR376C	3.68174	0.77802	6.58545	8.46437	3.0814	0.0441093	0.815637
TCGGATCCGTCTGAGCTTGGCTC	ENSOART00020028643.1	18	MIR127	152.729	32.3	273.157	8.45687	3.08012	7.68125e-16	1.8394e-13
AACAAACATGGTGCACTTCTTA	ENSOART00020015968.1	18	MIR495	4.71811	0.999617	8.43661	8.43984	3.07722	5.89457e-05	0.00361474
TGAAGGTCTACTGTGTGCA	ENSOART00020028493.1	18	MIR493	1.75083	0.371958	3.12971	8.41414	3.07282	0.0220774	0.504815
ATCGGATCCGTCTGAGCTTGG	ENSOART00020028643.1	18	MIR127	19.3146	4.11778	34.5114	8.38106	3.06713	1.21863e-12	2.24711e-10
ATAATACATGGTTAACCTCTCT	ENSOART00020016551.1	18	MIR655	141.06	30.0795	252.04	8.37916	3.0668	9.51396e-30	6.06624e-27
TATGTAACATGGTCCACTAACT	ENSOART00020015467.1	18	MIR379	47.3211	10.0927	84.5496	8.3773	3.06648	9.14025e-21	3.12078e-18
GAATGTTGCTCGGTGAACCCCTA	ENSOART00020017105.1	18	MIR409	46.2006	9.85997	82.5412	8.37134	3.06546	1.08745e-19	3.50914e-17
TCAGTGCACTAAAGAACT	ENSOART00020000601.1	4	MIR148A	3.34304	0.714002	5.97207	8.36422	3.06423	0.00100001	0.0435216
TCGGCTCTGGGTCTGTGG	ENSOART00020018175.1	1	MIR760	1.52155	0.325748	2.71736	8.34189	3.06037	0.0404598	0.76958
TCGGATCCGTCTGAGCTCGGCT	ENSOART00020028643.1	18	MIR127	1.61969	0.348475	2.8909	8.29585	3.05239	0.0281244	0.598471
TGGCAGACTATGGAACGTAGG	ENSOART00020015467.1	18	MIR379	4.19542	0.902832	7.488	8.2939	3.05205	0.000231658	0.0122844
TATGTAATGTGGTCCACGTCTA	ENSOART00020015505.1	18	MIR380	5.67743	1.22363	10.1312	8.27962	3.04956	3.7739e-05	0.00241502
TCGGATCCGTCTGAGCTTAGCT	ENSOART00020028643.1	18	MIR127	1.72433	0.371958	3.07669	8.27162	3.04817	0.0143212	0.37047
TATGTAACACGGTCCACTAAA	ENSOART00020015486.1	18	MIR411A	14.8924	3.2126	26.5722	8.27125	3.0481	5.65435e-10	8.06575e-08
TTGTGACAGATTGATAACTGA	ENSOART00020030525.1	X	MIR542	642.08	138.527	1145.63	8.27012	3.04791	5.78658e-36	5.77806e-33
TCGGATCTGTCTGAGCTTGGC	ENSOART00020028643.1	18	MIR127	2.93927	0.634846	5.2437	8.2598	3.04611	0.00449245	0.153883
ATAGTAGACCGTATAGCGTAC	ENSOART00020015486.1	18	MIR411A	1396.07	301.574	2490.57	8.25857	3.04589	3.52518e-37	4.3386e-34
TACAGCGGGCACAGACAGG	ENSOART00020020925.1	12	MIR214	1.50721	0.325748	2.68868	8.25386	3.04507	0.0407831	0.77407
ATGCAGTCCATGGGCATATACACG	ENSOART00020028919.1	2	MIR455	1.68575	0.365527	3.00597	8.22368	3.03978	0.0403608	0.769107
ACTGTGCGTGTGACAGCGGCT	ENSOART00020022693.1	21	0	1.71483	0.371958	3.05771	8.22058	3.03924	0.0266467	0.578424
TATGTAACATGGTCCACTAAC	ENSOART00020015467.1	18	MIR379	852.172	185.123	1519.22	8.20653	3.03677	1.80473e-36	1.98979e-33
CGAATGTTGCTCGGTGAACCCCTTT	ENSOART00020017105.1	18	MIR409	7.7393	1.68539	13.7932	8.18397	3.0328	1.48644e-06	0.000130241
TGTGACAGATTGATAACTGA	ENSOART00020030525.1	X	MIR542	2137.78	465.782	3809.78	8.17932	3.03198	6.47667e-37	7.61685e-34
CGGATCCGTCTGAGCTTGGCTT	ENSOART00020028643.1	18	MIR127	118.919	25.9963	211.841	8.1489	3.02661	2.31126e-27	1.21106e-24
TCGGATCCGTCTGAGCTTGGCTGA	ENSOART00020028643.1	18	MIR127	21.1451	4.62761	37.6626	8.13869	3.0248	2.45106e-11	4.02842e-09
TCTTGGAGTAGGTCATTGGGTGGT	ENSOART00020028675.1	18	MIR432	13.8244	3.02817	24.6206	8.13052	3.02335	5.60969e-10	8.02368e-08
TCGGATCCGTCTGAGCTT	ENSOART00020028643.1	18	MIR127	241.174	52.8363	429.512	8.1291	3.0231	2.55996e-06	0.000213352
TGCCTGCTGGGGTGGAACCTGGT	ENSOART00020028745.1	18	MIR370	11.5308	2.53104	20.5306	8.11152	3.01997	9.21412e-09	1.13667e-06
TTTTGCGATGTGTTACTAAT	ENSOART00020030558.1	X	MIR450A2	2.18421	0.48012	3.8883	8.0986	3.01767	0.0179721	0.438043
AATGTTGCTCGGTGAACCCCT	ENSOART00020017105.1	18	MIR409	107.657	23.7534	191.56	8.06454	3.01159	5.8169e-27	2.98876e-24
TTTTGCGATGTGTTCCTAAC	ENSOART00020030558.1	X	MIR450A2	2.24723	0.497349	3.99711	8.03684	3.00663	0.0129224	0.340917
TGTCACTCGGCCCACTACCC	ENSOART00020016738.1	18	MIR668	2.00553	0.444886	3.56618	8.01595	3.00287	0.0305676	0.635888
CTGAAGCTCAGAGGGCTCTGAT	ENSOART00020028643.1	18	MIR127	35.0474	7.78025	62.3145	8.00931	3.00168	6.37469e-17	1.65373e-14
GAATAATACATGGTTGATCTTT	ENSOART00020017180.1	18	MIR369	5.94992	1.32175	10.5781	8.00306	3.00055	1.8987e-05	0.00130972
TGAAGCTCAGAGGGCTCTGATTT	ENSOART00020028643.1	18	MIR127	6.20079	1.37801	11.0236	7.99965	2.99994	1.01183e-05	0.000744756
AATGTTGCTCGGTGAACCCCA	ENSOART00020017105.1	18	MIR409	2.28779	0.509455	4.06613	7.98133	2.99663	0.00700502	0.217942
TGAAGGTCTACTGTGTGCCAT	ENSOART00020028493.1	18	MIR493	23.3541	5.22236	41.4858	7.94389	2.98984	1.84601e-05	0.00127872
AACATAGAGGAAATTCCACGTA	ENSOART00020016110.1	18	MIR376C	5.00033	1.11911	8.88155	7.93627	2.98846	0.000145497	0.00812238
TTTTGCGATGTGTTCCTAT	ENSOART00020030558.1	X	MIR450A2	4.68889	1.05037	8.3274	7.92806	2.98697	0.00456912	0.155794
GGTTGATCAGAGAACATACATTA	ENSOART00020016589.1	18	MIR3959	13.7788	3.08673	24.4709	7.92776	2.98691	1.33018e-09	1.82372e-07
TACTGCATCAGGAACTGATTGGA	ENSOART00020000108.1	3	MIR217	14.5898	3.27084	25.9087	7.92111	2.9857	0.000257926	0.0134482
AACAAACATGGTGCACTTCT	ENSOART00020015968.1	18	MIR495	9.53008	2.13689	16.9233	7.91959	2.98542	1.77627e-07	1.84204e-05
TCGGATCCGTTTGAGCTTGG	ENSOART00020028643.1	18	MIR127	24.1688	5.43232	42.9052	7.89814	2.98151	7.74268e-14	1.56396e-11
TGGTAGACTATGGAACGT	ENSOART00020015467.1	18	MIR379	510.229	114.721	905.736	7.89512	2.98096	2.97711e-22	1.10178e-19
GCACATTACACGGTCGACCTCT	ENSOART00020015610.1	18	MIR323A	25.4447	5.73156	45.1578	7.87878	2.97797	2.51469e-14	5.30208e-12
CAGTAGTCTGCACAGTGGTTA	ENSOART00020020988.1	3	MIR199B	1.51728	0.3428	2.69177	7.8523	2.97312	0.0405554	0.770654
CAAAACGTGAGGCGCTGCTATG	ENSOART00020030488.1	X	MIR424	1.43906	0.325748	2.55238	7.83544	2.97001	0.0424068	0.794245
TCAGAGCACTACAGAACT	ENSOART00020000601.1	4	MIR148A	4.22927	0.957951	7.50059	7.82982	2.96898	0.00028842	0.0148769
TGGTCGACCATAAAACGTACG	ENSOART00020015530.1	18	MIR411B	13.7707	3.12081	24.4206	7.82509	2.96811	5.69271e-10	8.09865e-08
TCGAATCCGTCTGAGCTTGGCT	ENSOART00020028643.1	18	MIR127	1.53131	0.348475	2.71414	7.78861	2.96137	0.0402433	0.768033
GAATGTTGCTCGGTGAACCCCA	ENSOART00020017105.1	18	MIR409	21.8903	4.99013	38.7904	7.77343	2.95855	1.10592e-12	2.04641e-10
TATGCAAGGGCAAGCTCTCT	ENSOART00020016390.1	18	MIR381	16.858	3.856	29.86	7.74377	2.95304	2.78396e-07	2.80101e-05
AATAATACATGGTTGATCTTTT	ENSOART00020017180.1	18	MIR369	37.0674	8.49001	65.6447	7.732	2.95084	1.70287e-17	4.68883e-15
ATAGTAGACCGTAGCGTACG	ENSOART00020015486.1	18	MIR411A	2.09281	0.48012	3.70551	7.71789	2.94821	0.0187606	0.450416
CCTGCTGACGTTTGATCCTTGAGC	ENSOART00020016986.1	18	MIR377	12.2739	2.8193	21.7286	7.70709	2.94619	3.82822e-09	4.92937e-07
ACGGATCCGTCTGAGCTTGGC	ENSOART00020028643.1	18	MIR127	3.40023	0.783141	6.01733	7.68358	2.94178	0.0018215	0.072643
TGGTGGACTATGGAACGTAG	ENSOART00020015467.1	18	MIR379	72.5197	16.7154	128.324	7.677	2.94054	7.21206e-17	1.86184e-14
TCGGATCCGTCTGAGCTTGGCT	ENSOART00020028643.1	18	MIR127	19112.6	4414.66	33810.5	7.65868	2.9371	1.61044e-35	1.49522e-32
ATAGTAGACCGTATAGCGTACGA	ENSOART00020015486.1	18	MIR411A	231.622	53.5131	409.731	7.65665	2.93671	2.57197e-30	1.72296e-27
TATGCAAGGGCAAGCTCTC	ENSOART00020016390.1	18	MIR381	2.29589	0.532359	4.05941	7.62532	2.9308	0.0233169	0.526664
AAACATTCGCGGTGCACTTCT	ENSOART00020015920.1	18	MIR543	31.2783	7.25905	55.2976	7.61774	2.92936	1.86207e-15	4.30326e-13
TATGTAACACGGTCCACTAACT	ENSOART00020015486.1	18	MIR411A	65.1305	15.1239	115.137	7.61293	2.92845	4.82312e-22	1.73639e-19
TAGGTAGTTTCATGTTGTTGGGAA	ENSOART00020027780.1	3	MIR196A2	5.34031	1.24051	9.44011	7.60987	2.92787	3.31192e-05	0.00213748
TCGGGGATCATCATGTCACG	ENSOART00020030525.1	X	MIR542	19.4077	4.51438	34.301	7.59817	2.92565	5.53987e-12	9.64411e-10
GGTGGATATTCCTTCTATGTTT	ENSOART00020016235.1	18	MIR376B	20.3423	4.73214	35.9525	7.5975	2.92552	8.7731e-13	1.66412e-10
CGAATGTTGCTCGGTGAACCCCTT	ENSOART00020017105.1	18	MIR409	35.4495	8.25029	62.6486	7.5935	2.92477	6.07689e-17	1.58424e-14
TGTGACAGATTGATAACTGAAAGA	ENSOART00020030525.1	X	MIR542	5.45634	1.27009	9.64259	7.59203	2.92449	6.60878e-05	0.0040063
GAGATGAAGCACTGTAGC	ENSOART00020015114.1	5	MIR143	1.39929	0.325748	2.47283	7.59122	2.92433	0.0434265	0.806627
TGAAACATACACGGGAAACCTCT	ENSOART00020015820.1	18	MIR494	755.895	176.261	1335.53	7.57702	2.92163	3.50641e-34	2.9455e-31
ATAGTAGACCGTATAGCG	ENSOART00020015486.1	18	MIR411A	8.67767	2.02347	15.3319	7.57701	2.92163	8.01279e-07	7.34927e-05
CAAAACGTGAGGCGCTGCTA	ENSOART00020030488.1	X	MIR424	93.5944	21.8685	165.32	7.55974	2.91834	1.76673e-25	8.42333e-23
TATGTAATGTGGTCCACGTCT	ENSOART00020015505.1	18	MIR380	486.367	113.973	858.761	7.53478	2.91357	2.19276e-27	1.17217e-24
TGGTGGACTATGGAACGTAGGC	ENSOART00020015467.1	18	MIR379	109.139	25.5789	192.698	7.5335	2.91332	3.30956e-25	1.54999e-22
TTGTGACAGATTGATAACTGAAT	ENSOART00020030525.1	X	MIR542	8.91162	2.09015	15.7331	7.52727	2.91213	1.9621e-05	0.0013468
ATCATCGTCTCAAATGAGTC	ENSOART00020028702.1	18	MIR136	31.5093	7.40203	55.6167	7.5137	2.90952	1.13603e-14	2.46397e-12
ATACAGTAGTCTGCACATTGGTTA	ENSOART00020020988.1	3	MIR199B	1.4575	0.3428	2.57219	7.50347	2.90756	0.0419529	0.787875
TCGGATCCGTTTGAGCTTGGCT	ENSOART00020028643.1	18	MIR127	5.63406	1.32612	9.942	7.49705	2.90632	6.14386e-05	0.00375023
ATAGTAGACCGTATAGCGTACG	ENSOART00020015486.1	18	MIR411A	6897.28	1626.06	12168.5	7.48342	2.9037	2.23243e-18	6.67484e-16
TTTTGCGATGTGTTCCTAATAC	ENSOART00020030558.1	X	MIR450A2	2.92041	0.691275	5.14955	7.44934	2.89711	0.00942741	0.269685
TAATGCCCCTGAAAATCCTTATT	ENSOART00020030151.1	24	MIR365A	2.65539	0.628592	4.6822	7.4487	2.89699	0.0051567	0.170885
TCGTACAGGGTCATCCACTTT	ENSOART00020016436.1	18	MIR487B	28.1981	6.69027	49.706	7.4296	2.89328	3.45327e-14	7.19503e-12
AACATAGAGGAAAATCCACATT	ENSOART00020016057.1	18	MIR376E	81.5622	19.3619	143.763	7.42503	2.8924	2.37366e-23	9.89125e-21
ATGCAGTCCATGGGCATATACAA	ENSOART00020028919.1	2	MIR455	5.00375	1.18805	8.81946	7.4235	2.8921	0.000145288	0.00811923
TGGTTGATCAGAGAACATACAT	ENSOART00020016589.1	18	MIR3959	2.64614	0.628415	4.66387	7.42164	2.89174	0.0068635	0.214422
CTGTGACAGATTGATAACTGA	ENSOART00020030525.1	X	MIR542	1.46569	0.349054	2.58233	7.3981	2.88715	0.0417546	0.784887
GAATGTTGCTCGGTGAACCC	ENSOART00020017105.1	18	MIR409	32.2631	7.68517	56.841	7.39619	2.88678	2.99188e-15	6.79556e-13
TGGTAGACTAAGGAACGTAGG	ENSOART00020015467.1	18	MIR379	4.07599	0.971392	7.18058	7.39205	2.88597	0.000530554	0.0251145
ATCAGTAGTGGGATCGCGCCTGTGAATAGCCACTG	ENSOART00020033436.1	7	0	1.86359	0.444886	3.28229	7.37784	2.8832	0.0375904	0.731216
TCGGATCCGTCCGAGCTTGG	ENSOART00020028643.1	18	MIR127	2.00959	0.480297	3.53889	7.36812	2.8813	0.0195464	0.461801
TGTGACAGATTGATAACTGAAT	ENSOART00020030525.1	X	MIR542	67.7749	16.2547	119.295	7.33913	2.87561	2.18427e-21	7.65535e-19
TTGAGGTAGTAGTTTGTGCTGT	ENSOART00020015178.1	3	MIRLET7I	1.6212	0.38901	2.85339	7.335	2.8748	0.0207314	0.48118
TGGTAGACTATGGAACGTAT	ENSOART00020015467.1	18	MIR379	25.0814	6.0213	44.1415	7.33089	2.87399	6.76178e-07	6.33357e-05
AAAACGTGAGGCGCTGCTATAT	ENSOART00020030488.1	X	MIR424	6.11917	1.47045	10.7679	7.32286	2.87241	3.64323e-05	0.00233705
CGAATGTTGCTCGGTGAACCCCTA	ENSOART00020017105.1	18	MIR409	4.80511	1.15474	8.45547	7.32238	2.87231	0.000269067	0.0139331
AACATAGAGGAAAATCCACAT	ENSOART00020016057.1	18	MIR376E	8.27825	1.98955	14.5669	7.32174	2.87219	7.34829e-07	6.83456e-05
TTTTGCGATGTGTTCCTAA	ENSOART00020030558.1	X	MIR450A2	28.4586	6.84726	50.0698	7.31239	2.87034	2.85528e-14	5.99631e-12
ATAGTAGACCGTATAGAGTACG	ENSOART00020015486.1	18	MIR411A	1.9959	0.480297	3.51149	7.31109	2.87009	0.0263948	0.575264
AGAGGCTGGCCGTGATGAATTC	ENSOART00020016812.1	18	MIR485	88.3805	21.2828	155.478	7.30534	2.86895	1.88416e-24	8.4503e-22
CAGCAGCAATTCATGTTTTGAAT	ENSOART00020030488.1	X	MIR424	33.5098	8.07127	58.9484	7.30348	2.86858	4.43662e-16	1.07212e-13
TGTGACAGATTGATAACT	ENSOART00020030525.1	X	MIR542	93.2781	22.4784	164.078	7.29935	2.86777	4.66761e-24	2.04148e-21
AAACAAACATGGTGCACTTCTTT	ENSOART00020015968.1	18	MIR495	100.645	24.3255	176.964	7.27483	2.86291	1.89776e-22	7.17381e-20
GAATGTTGCTCGGTGAACCCCTTTT	ENSOART00020017105.1	18	MIR409	2.09599	0.509455	3.68253	7.22838	2.85367	0.0153862	0.39204
GAAGCTCAGAGGGCTCTGATTA	ENSOART00020028643.1	18	MIR127	1.59988	0.38901	2.81075	7.2254	2.85308	0.0284552	0.603328
GAATGTTGCTCGGTGAACCCCT	ENSOART00020017105.1	18	MIR409	724.616	176.254	1272.98	7.22239	2.85248	1.41396e-32	1.08449e-29
TAGTAGACCGTATAGCGTACGC	ENSOART00020015486.1	18	MIR411A	6.01126	1.46781	10.5547	7.1908	2.84615	0.000371949	0.0185177
CGAATGTTGCTCGGTGAACCCC	ENSOART00020017105.1	18	MIR409	58.1336	14.2102	102.057	7.18192	2.84437	1.59449e-19	5.08335e-17
GAATGTTGCTCGGTGAACCCCTG	ENSOART00020017105.1	18	MIR409	8.6911	2.1248	15.2574	7.18062	2.84411	0.00557073	0.181648
ATCATTCACGGACAACACTTTT	ENSOART00020016643.1	18	MIR382	3.31709	0.812299	5.82187	7.16716	2.8414	0.0150214	0.384412
AATCATTCACGGACAACACT	ENSOART00020016643.1	18	MIR382	18.9924	4.65882	33.3259	7.15329	2.83861	8.53666e-12	1.45734e-09
ATAATACATGGTTAACCTCTCTT	ENSOART00020016551.1	18	MIR655	2.8671	0.703381	5.03082	7.15234	2.83842	0.00705625	0.21894
AAGTTCTGAGACACTCCGACT	ENSOART00020000601.1	4	MIR148A	2.53236	0.622161	4.44256	7.14053	2.83603	0.00960343	0.273685
GATATTGCACGGTTGATCTCT	ENSOART00020016007.1	18	MIR3958	3.66842	0.902076	6.43477	7.13329	2.83457	0.000920914	0.0405392
TGGTAGACTATGGAATGTAGG	ENSOART00020015467.1	18	MIR379	8.8568	2.18239	15.5312	7.11661	2.83119	7.2937e-07	6.79572e-05
AATCATACAAGGACAATTTCTT	ENSOART00020016477.1	18	MIR539	4.2237	1.04091	7.4065	7.11543	2.83095	0.000378507	0.0187735
CGGATCCGTCTGAGCTTGGCTA	ENSOART00020028643.1	18	MIR127	24.1745	5.96302	42.3861	7.10815	2.82947	2.95459e-13	5.74864e-11
TGAAGGTCTACTGTGTGCCAGGC	ENSOART00020028493.1	18	MIR493	5.62858	1.39166	9.8655	7.08902	2.82559	6.15743e-05	0.00375178
TGTGACAGATTGATAACTG	ENSOART00020030525.1	X	MIR542	146.066	36.2601	255.873	7.05659	2.81897	1.86003e-09	2.48577e-07
TAGTAGACCGTATAGCGTACGA	ENSOART00020015486.1	18	MIR411A	144.679	35.9272	253.43	7.05398	2.81844	5.16991e-26	2.55703e-23
TGGTGGACTATGGAACGTAGG	ENSOART00020015467.1	18	MIR379	325.632	80.8636	570.401	7.05386	2.81841	2.15752e-29	1.32768e-26
TCGGATCCGTCCGAGCTTGGC	ENSOART00020028643.1	18	MIR127	2.68808	0.667615	4.70855	7.05279	2.81819	0.00895788	0.261195
TAGGTAGTTTCATGTTGTTG	ENSOART00020027780.1	3	MIR196A2	19.523	4.85133	34.1946	7.0485	2.81732	2.13916e-11	3.53776e-09
AGAGGTCTTCCATGGTGCATTCGA	ENSOART00020016904.1	18	MIR154B	12.6795	3.15356	22.2055	7.04141	2.81586	2.95291e-06	0.000243797
GAATGTTGCTCGGTGAACC	ENSOART00020017105.1	18	MIR409	16.5802	4.12801	29.0324	7.03301	2.81414	7.10233e-10	1.00232e-07
CGAATGTTGCTCGGTGAACCCCT	ENSOART00020017105.1	18	MIR409	205.759	51.2523	360.265	7.02926	2.81337	6.05756e-28	3.33935e-25
CAGCAGCAATTCATGTTTTGAAC	ENSOART00020030488.1	X	MIR424	12.876	3.2246	22.5275	6.98612	2.80449	9.88759e-09	1.21128e-06
TGGAAGACTATGGAACGTAGG	ENSOART00020015467.1	18	MIR379	5.44418	1.3655	9.52285	6.9739	2.80197	8.60712e-05	0.00504996
ACTCCATTTGTTTTGATGATG	ENSOART00020028702.1	18	MIR136	9.03334	2.2672	15.7995	6.96873	2.80089	1.47939e-05	0.00104529
TAGTAGACCGTATAGCGTA	ENSOART00020015486.1	18	MIR411A	217.945	54.7228	381.167	6.96542	2.80021	2.04023e-19	6.42697e-17
TTTGTGACCTGGTCCACTAACC	ENSOART00020015633.1	18	MIR758	19.9163	5.00548	34.827	6.95779	2.79863	3.52449e-11	5.65221e-09
GAAAGTTTGTTTGGGTTTTTC	ENSOART00020008940.1	1	0	2.16175	0.543559	3.77993	6.95405	2.79785	0.0134901	0.352902
TCTGATCCGTCTGAGCTTGGC	ENSOART00020028643.1	18	MIR127	2.47391	0.622339	4.32549	6.95038	2.79709	0.0173802	0.426819
ATAGTAGACTGTATAGCGTACG	ENSOART00020015486.1	18	MIR411A	27.112	6.83117	47.3929	6.93775	2.79447	1.44414e-13	2.86243e-11
CAAAACGTGAGGCGCTGCTAT	ENSOART00020030488.1	X	MIR424	289.929	73.274	506.584	6.91356	2.78943	1.6866e-29	1.0501e-26
AGGACTCCATTTGTTTTGATGT	ENSOART00020028702.1	18	MIR136	4.47078	1.13049	7.81106	6.90948	2.78858	0.000402733	0.019808
ATAGTAGACCGTATAGCGTAA	ENSOART00020015486.1	18	MIR411A	34.1659	8.65029	59.6815	6.89936	2.78646	1.05827e-15	2.52279e-13
TCGGATCCGTCTGAGCTTGGCTGT	ENSOART00020028643.1	18	MIR127	34.5051	8.74863	60.2616	6.88813	2.78411	0.000427359	0.0209027
TGGTAGACTATGGAACGTAGT	ENSOART00020015467.1	18	MIR379	240.586	61.0096	420.163	6.88684	2.78384	2.47188e-17	6.67432e-15
TGGTAGACTATGGAACGTAGGG	ENSOART00020015467.1	18	MIR379	11.8939	3.01966	20.7681	6.87764	2.78191	3.24075e-08	3.76133e-06
ATAGTAGACCGTATAGCGTA	ENSOART00020015486.1	18	MIR411A	295.208	75.3043	515.111	6.84039	2.77408	4.42412e-25	2.0226e-22
ACAAACATGGTGCACTTCTT	ENSOART00020015968.1	18	MIR495	6.6717	1.70433	11.6391	6.8291	2.7717	2.12879e-05	0.00145556
ATCATGATGGGCTCCTCGGTGTT	ENSOART00020028626.1	18	MIR433	8.16397	2.08633	14.2416	6.82615	2.77107	1.55277e-06	0.000135157
ATATGCAAGGGCAAGCTCTCTG	ENSOART00020016390.1	18	MIR381	3.7127	0.949042	6.47636	6.82411	2.77064	0.0258455	0.567079
CAGCAGCAATTCATGTTTTGAAA	ENSOART00020030488.1	X	MIR424	88.3087	22.5995	154.018	6.81509	2.76873	9.13513e-23	3.52883e-20
TAGTGGACCGTATAGCGT	ENSOART00020015486.1	18	MIR411A	2.18806	0.560032	3.81609	6.81405	2.76851	0.00992213	0.281857
TGGTAGACTATTGAACGTAGG	ENSOART00020015467.1	18	MIR379	2.65757	0.680654	4.63448	6.80885	2.76741	0.0328838	0.668822
AAACATTCAACGCTGTCGGTGA	ENSOART00020022912.1	12	MIR181A-1	2.496	0.639391	4.3526	6.80742	2.76711	0.0327588	0.667505
CAAAACGTGAGGCGCTGCTATAA	ENSOART00020030488.1	X	MIR424	31.9753	8.22154	55.7291	6.77843	2.76095	9.6147e-13	1.80436e-10
CAGCAGCAATTCATGTTTTGAA	ENSOART00020030488.1	X	MIR424	233.944	60.1711	407.716	6.77594	2.76042	5.11692e-28	2.8505e-25
AGTTGTTCGTGGTGGATTCGCT	ENSOART00020016643.1	18	MIR382	105.492	27.1346	183.85	6.77548	2.76032	1.47848e-23	6.25952e-21
TCGGATCCGTCTGAGCTTGGCTT	ENSOART00020028643.1	18	MIR127	18129.6	4670.67	31588.4	6.76316	2.7577	6.62696e-32	4.9396e-29
AACACACCTGGTTAACCTCTTA	ENSOART00020015698.1	18	MIR329B	4.01762	1.03538	6.99985	6.76064	2.75716	0.00054511	0.0257115
GCCTGCTGGGGTGGAACCTGGTC	ENSOART00020028745.1	18	MIR370	2.58751	0.667792	4.50723	6.74945	2.75477	0.00936445	0.268343
AAACATTCGCGGTGCACTTCTTT	ENSOART00020015920.1	18	MIR543	50.182	12.9826	87.3814	6.73064	2.75074	3.38256e-18	9.7289e-16
TGAGGGTCTACTGTGTGCCAGG	ENSOART00020028493.1	18	MIR493	2.03049	0.525928	3.53505	6.72155	2.74879	0.0193425	0.458972
AAACAAACATGGTGCACTTCTT	ENSOART00020015968.1	18	MIR495	659.779	171.051	1148.51	6.71439	2.74726	1.62265e-30	1.11525e-27
TTTGCGATGTGTTCCTAATAT	ENSOART00020030558.1	X	MIR450A2	1.43069	0.371958	2.48942	6.69274	2.7426	0.0426169	0.79667
ATCACACAAAGGCAACTTTCGT	ENSOART00020016986.1	18	MIR377	4.46214	1.16135	7.76293	6.68439	2.7408	0.000525767	0.0249325
TCGGATCCGTCTGGGCTTGGC	ENSOART00020028643.1	18	MIR127	3.4446	0.902832	5.98637	6.63065	2.72915	0.00609293	0.195662
ATCATGATGGGCTCCTCGGTGTA	ENSOART00020028626.1	18	MIR433	5.38317	1.41138	9.35496	6.62824	2.72863	0.000219918	0.0117323
TCGGATCCGTCTGAGCTTGGCTG	ENSOART00020028643.1	18	MIR127	134.938	35.5245	234.351	6.59689	2.72179	5.38824e-06	0.000421206
TAGTAGACCGTATAGCGTACGCT	ENSOART00020015486.1	18	MIR411A	32.4389	8.54639	56.3313	6.59124	2.72055	9.54403e-13	1.79747e-10
TAACATTCAACGCTGTCGGTGAGT	ENSOART00020022912.1	12	MIR181A-1	2.36055	0.622339	4.09877	6.58608	2.71942	0.0181946	0.440482
ATAATACATGGTTAACCTCTC	ENSOART00020016551.1	18	MIR655	18.7213	4.94332	32.4992	6.57436	2.71685	9.79279e-06	0.000723818
TATGTAATGTGGTCCACGTCTT	ENSOART00020015505.1	18	MIR380	4.34274	1.14791	7.53757	6.56633	2.71509	0.000717827	0.0326364
TCTTGGAGTAGGTCATTGGGTGGA	ENSOART00020028675.1	18	MIR432	6.50851	1.72098	11.296	6.56372	2.71451	2.9e-05	0.0019065
TACTGCATCAGGAACTGATTGG	ENSOART00020000108.1	3	MIR217	6.26249	1.65835	10.8666	6.55269	2.71209	5.21634e-05	0.00322876
TTGTGACAGATTGATAACTG	ENSOART00020030525.1	X	MIR542	135.399	35.8628	234.936	6.55096	2.71171	2.10364e-09	2.78322e-07
ACAAACATGGTGCACTTCTTTT	ENSOART00020015968.1	18	MIR495	17.6063	4.67418	30.5384	6.53341	2.70784	4.40915e-10	6.35807e-08
GTACGTGGATGCTGAAGGTCAGT	ENSOART00020016347.1	18	MIR3956	3.91371	1.04091	6.78651	6.5198	2.70483	0.012974	0.341938
AAAACGTGAGGCGCTGCTAT	ENSOART00020030488.1	X	MIR424	4.74026	1.2608	8.21972	6.51947	2.70475	0.00069051	0.0315844
ATAGTAGACCGTATAGCGT	ENSOART00020015486.1	18	MIR411A	124.92	33.2757	216.565	6.50821	2.70226	1.4426e-23	6.15688e-21
CTCGGATCCGTCTGAGCTTGGC	ENSOART00020028643.1	18	MIR127	3.79593	1.01117	6.58068	6.50798	2.70221	0.0048286	0.162041
CTGAGATAAAGCACTGTAGCTC	ENSOART00020015114.1	5	MIR143	3.04867	0.812299	5.28505	6.50629	2.70183	0.00487042	0.163135
TGATAGACTATGGAACGTAGG	ENSOART00020015467.1	18	MIR379	3.30052	0.880105	5.72094	6.50029	2.7005	0.00928186	0.266965
AGAGGTCTTCCATGGTGCATTA	ENSOART00020016904.1	18	MIR154B	1.91961	0.513066	3.32615	6.48289	2.69664	0.0273472	0.587365
ACGGATCCGTCTGAGCTTGGCT	ENSOART00020028643.1	18	MIR127	4.21877	1.13219	7.30535	6.45237	2.68983	0.00127531	0.0533957
TACGTGGATGCTGAAGGTCAGA	ENSOART00020016347.1	18	MIR3956	16.49	4.42761	28.5524	6.4487	2.68901	1.22214e-08	1.47667e-06
TCGGATCCGTCTGAGTTTGGC	ENSOART00020028643.1	18	MIR127	14.7682	3.96608	25.5703	6.44724	2.68868	1.47489e-08	1.77395e-06
CACATTACACGGTCGACCTCT	ENSOART00020015610.1	18	MIR323A	26.938	7.23494	46.6411	6.44666	2.68855	3.9821e-13	7.69126e-11
TGGTAGACTATGGAACTTAGG	ENSOART00020015467.1	18	MIR379	3.08296	0.828772	5.33715	6.43983	2.68702	0.00632543	0.201659
TGAAACATACACGGGAAACCTCTT	ENSOART00020015820.1	18	MIR494	5.95765	1.60604	10.3093	6.41907	2.68236	0.00270311	0.100601
TCGGATCCGTCTGACCTTGGC	ENSOART00020028643.1	18	MIR127	1.95035	0.525928	3.37477	6.41678	2.68185	0.0408962	0.774904
TGAAGCTCAGAGGGCTCTGATT	ENSOART00020028643.1	18	MIR127	63.688	17.2381	110.138	6.3892	2.67564	7.57192e-14	1.53533e-11
AACATAGAGGAAATTCCACGT	ENSOART00020016110.1	18	MIR376C	93.6684	25.3927	161.944	6.37758	2.67301	1.77375e-11	2.97058e-09
TTTGTTCGTTCGGCTCGCGTGT	ENSOART00020013894.1	2	MIR375	34.1166	9.25218	58.981	6.37482	2.67239	9.0347e-12	1.53741e-09
CTGAGATGAACCACTGTAGCTC	ENSOART00020015114.1	5	MIR143	1.83318	0.497349	3.16901	6.3718	2.6717	0.0285244	0.603828
ATCATACACGGTTCACCTATTT	ENSOART00020016856.1	18	MIR154A	7.43708	2.02365	12.8505	6.35016	2.66679	1.36423e-05	0.0009704
ACGGGTTAGGCTCTTGGGAGCC	ENSOART00020030761.1	15	MIR125B	4.1959	1.14241	7.24938	6.34566	2.66577	0.00128618	0.0537655
ATAGTAGACCGTATAGCGTACGCT	ENSOART00020015486.1	18	MIR411A	11.2206	3.05529	19.3859	6.34505	2.66563	2.02012e-07	2.08399e-05
GGGGGTCCCCGGTGCTCGGATC	ENSOART00020027604.1	3	0	2.27898	0.622161	3.93579	6.326	2.66129	0.0188341	0.451627
GTGGATTCTCCTTCTATGAGT	ENSOART00020016270.1	18	0	19.0365	5.19842	32.8745	6.32395	2.66083	2.1341e-10	3.19946e-08
TGTGACAGATTGATAACTGAA	ENSOART00020030525.1	X	MIR542	832.279	227.604	1436.95	6.31339	2.65842	9.00183e-29	5.23511e-26
TCGTATCCGTCTGAGCTTGGCT	ENSOART00020028643.1	18	MIR127	2.59326	0.709812	4.47672	6.3069	2.65693	0.00934019	0.268205
TCACAGTGCACCGGTCTCTTTC	ENSOART00020040272.1	19	MIR128-2	1.87568	0.513822	3.23754	6.30089	2.65556	0.041371	0.779435
AAAACGTGAGGCGCTGCTATAC	ENSOART00020030488.1	X	MIR424	3.2495	0.892034	5.60698	6.28561	2.65205	0.00339077	0.121002
CAAAACGTGAGGCGCTGCTATAT	ENSOART00020030488.1	X	MIR424	20.1948	5.54495	34.8446	6.28403	2.65169	1.19631e-10	1.82453e-08
TCACTCCTCTCCTCCCGTCTTCT	ENSOART00020012182.1	21	0	17.6252	4.84332	30.4071	6.27816	2.65034	1.84461e-09	2.4714e-07
CTTAGATGCTAAGATGGGG	ENSOART00020015135.1	5	MIR145	7.64684	2.10207	13.1916	6.27551	2.64973	1.14866e-05	0.000832678
TATGTAACATGGTCCACTAAT	ENSOART00020015467.1	18	MIR379	26.5736	7.30521	45.842	6.27526	2.64967	9.30073e-13	1.7579e-10
TCGGATACGTCTGAGCTTGGCT	ENSOART00020028643.1	18	MIR127	2.59857	0.714581	4.48255	6.27298	2.64915	0.00931795	0.267712
TGTATGTCAACTGATCCAC	ENSOART00020016589.1	18	MIR3959	10.5171	2.9028	18.1314	6.24616	2.64297	1.5211e-06	0.000132619
CGGTAGACTATGGAACGTAGG	ENSOART00020015467.1	18	MIR379	4.36572	1.20698	7.52445	6.23409	2.64018	0.000926654	0.0406974
TCGGATCCGTCTGAGTTTGGCT	ENSOART00020028643.1	18	MIR127	3.55205	0.983722	6.12037	6.22164	2.6373	0.00254394	0.0954826
ACCAGTAGGCCGAGGCCCCTCAT	ENSOART00020028536.1	18	MIR665	2.57616	0.714581	4.43774	6.21027	2.63466	0.0224418	0.510824
AAACAAACATGGTGCACTTCTTC	ENSOART00020015968.1	18	MIR495	2.41224	0.674802	4.14968	6.14948	2.62046	0.0134348	0.351804
TTTGATGGCTGATCCTCTCACTACTT	ENSOART00020015413.1	18	MIR3955	1.75235	0.490339	3.01437	6.14751	2.62	0.0395172	0.758277
AGCAGCATTGTACAGGGCTT	ENSOART00020020793.1	16	MIR103	16.1604	4.52624	27.7946	6.14077	2.61842	3.79189e-06	0.000304977
TGGTAGACTATGGAACATAGG	ENSOART00020015467.1	18	MIR379	3.24252	0.909263	5.57577	6.13219	2.6164	0.00655802	0.207326
ATCGTACAGGGTCATCCACTT	ENSOART00020016436.1	18	MIR487B	6.03431	1.69223	10.3764	6.1318	2.61631	9.29402e-05	0.00540503
TATGCAAGGGCAAGCTCTCTG	ENSOART00020016390.1	18	MIR381	21.3666	5.99221	36.7409	6.13145	2.61623	2.87926e-05	0.00189522
TATGTAACATGGTCCACTAA	ENSOART00020015467.1	18	MIR379	11.0948	3.11418	19.0754	6.12534	2.61479	4.9603e-07	4.79031e-05
TAGGTAGTTTCATGTTGTTGG	ENSOART00020027780.1	3	MIR196A2	198.628	55.7868	341.47	6.12098	2.61376	4.23261e-25	1.96489e-22
TGGTAGACTATGGAACGTAGGT	ENSOART00020015467.1	18	MIR379	1949.95	547.699	3352.19	6.1205	2.61365	6.95514e-29	4.08978e-26
TTGTGACAGATTGATAACTGAAC	ENSOART00020030525.1	X	MIR542	2.67989	0.754537	4.60524	6.1034	2.60961	0.00926662	0.266671
AACATGGAGGAAAATCCACATT	ENSOART00020016057.1	18	MIR376E	2.91938	0.822341	5.01642	6.10017	2.60885	0.00888798	0.259873
AGTTGTTCGTGGTGGATTCGCA	ENSOART00020016643.1	18	MIR382	2.38295	0.674046	4.09185	6.07058	2.60183	0.0180272	0.438636
TGTGACAGATTGATAACTAAAA	ENSOART00020030525.1	X	MIR542	2.32512	0.65775	3.99248	6.0699	2.60167	0.0184666	0.444828
TGTAAACATCCCCGACTAGAAGCT	ENSOART00020008633.1	9	MIR30D	2.98902	0.846403	5.13163	6.06287	2.6	0.00656891	0.207422
TAGGTAGTTTCATGTTGTTGGGAT	ENSOART00020027780.1	3	MIR196A2	3.02909	0.858509	5.19966	6.05662	2.59851	0.00491195	0.16411
TGGAATGTAAAGAAGTATGTATG	ENSOART00020009768.1	23	MIR1-2	4.83793	1.37215	8.30371	6.05159	2.59731	0.0307264	0.638187
TCGGATCCGTCTGAGCCTGG	ENSOART00020028643.1	18	MIR127	1.93493	0.549411	3.32045	6.04364	2.59542	0.0271497	0.58473
GGTAGTAGTTTGTGCTGTT	ENSOART00020015178.1	3	MIRLET7I	2.35187	0.668548	4.03519	6.03575	2.59353	0.0232734	0.525908
TGTATGTCAACTGATCCACAGTA	ENSOART00020016589.1	18	MIR3959	7.23037	2.05793	12.4028	6.02684	2.5914	3.00466e-05	0.00196554
AGCAGCATTGTACAGGGCTAA	ENSOART00020020793.1	16	MIR103	10.0386	2.86171	17.2155	6.0158	2.58876	4.42429e-06	0.000351565
TAGGTAGTTTCATGTTGTTGGGA	ENSOART00020027780.1	3	MIR196A2	128.53	36.6867	220.373	6.0069	2.58662	5.40482e-23	2.10319e-20
ATGGTAGACCGTATAGCGTACG	ENSOART00020015486.1	18	MIR411A	2.44449	0.698108	4.19087	6.00319	2.58573	0.0340913	0.685738
AAAACGTGAGGCGCTGCTATA	ENSOART00020030488.1	X	MIR424	12.4626	3.56378	21.3614	5.99401	2.58352	1.58477e-07	1.66407e-05
TAGTGGACCGTATAGCGTACG	ENSOART00020015486.1	18	MIR411A	1693.3	484.396	2902.2	5.99139	2.58289	2.0907e-16	5.19455e-14
TTTGATGGCTGATCCTCTCACTACTTTA	ENSOART00020015413.1	18	MIR3955	5.18711	1.48504	8.88919	5.98584	2.58155	0.000303436	0.0156058
AGGACTCCATTTGTTTTGAT	ENSOART00020028702.1	18	MIR136	9.61985	2.75413	16.4856	5.98578	2.58154	1.5009e-06	0.00013129
TTTTGCGATGTGTTTCTAAT	ENSOART00020030558.1	X	MIR450A2	5.81777	1.67081	9.96473	5.96402	2.57629	0.000164363	0.00906087
AACACACCTGGTTAACCTCTTT	ENSOART00020015698.1	18	MIR329B	21.6859	6.23254	37.1393	5.95893	2.57505	9.78618e-06	0.000723818
AATAATACATGGTTGATCTTA	ENSOART00020017180.1	18	MIR369	10.1411	2.91644	17.3657	5.9544	2.57396	0.00017092	0.00938323
TGGTAGACTATGTAACGTAGG	ENSOART00020015467.1	18	MIR379	2.32161	0.667792	3.97542	5.95308	2.57364	0.024512	0.54666
TCAGATCCGTCTGAGCTTGGC	ENSOART00020028643.1	18	MIR127	2.89468	0.833139	4.95622	5.94885	2.57261	0.0204738	0.47711
TTGTGACAGATTGATAACTGAA	ENSOART00020030525.1	X	MIR542	129.671	37.3791	221.964	5.93818	2.57002	8.32712e-22	2.95764e-19
ATGGTTGACCACAGAACATGCG	ENSOART00020015505.1	18	MIR380	4.94216	1.42838	8.45594	5.91994	2.56558	0.000700761	0.031998
AGGTTATCCGTGTTGTCTTCTC	ENSOART00020015820.1	18	MIR494	3.88686	1.12519	6.64853	5.90884	2.56287	0.00378037	0.132757
ATAGTAGACCGTATAGCGTACA	ENSOART00020015486.1	18	MIR411A	31.4074	9.10914	53.7056	5.89579	2.55969	9.79778e-08	1.05487e-05
GTGCCTACTGAGCTGAAACACAGTT	ENSOART00020002397.1	5	MIR24-2	14.2705	4.14697	24.394	5.88237	2.5564	2.96881e-07	2.97567e-05
TCTGGGCTGCCTCGTCACC	ENSOART00020016686.1	18	MIR134	4.08703	1.18805	6.98602	5.88026	2.55588	0.00174171	0.0698295
TCACTGGGCATCCTCTGCTTT	ENSOART00020028308.1	18	0	10.9121	3.17274	18.6514	5.87863	2.55548	7.16832e-07	6.69069e-05
TCGGATCCGTCTGAGCTTGGCTA	ENSOART00020028643.1	18	MIR127	2464.29	716.573	4212	5.87797	2.55532	1.46428e-27	7.90742e-25
ATTGGGAACATTTTGCATTCAT	ENSOART00020030558.1	X	MIR450A2	10.1434	2.95433	17.3326	5.86684	2.55258	2.07058e-06	0.000175608
CGAATGTTGCTCGGTGAACCCCG	ENSOART00020017105.1	18	MIR409	3.25321	0.947732	5.55868	5.86525	2.55219	0.00826961	0.245592
AAACAAACATGGTGCACTTCT	ENSOART00020015968.1	18	MIR495	39.4184	11.4891	67.3477	5.86189	2.55137	1.50736e-11	2.54053e-09
TATGTAATGTGGTCCACGT	ENSOART00020015505.1	18	MIR380	2.97716	0.869307	5.08501	5.8495	2.54831	0.0050253	0.167345
AAGTTGTTCGTGGTGGATTCGA	ENSOART00020016643.1	18	MIR382	5.02305	1.47406	8.57203	5.81525	2.53984	0.0147169	0.378081
CAAAACGTGAGGCGCTGCTATA	ENSOART00020030488.1	X	MIR424	229.807	67.5495	392.064	5.8041	2.53707	3.13977e-24	1.39633e-21
AGAGGCTGGCCGTGATGAATTCG	ENSOART00020016812.1	18	MIR485	82.3489	24.3252	140.373	5.77066	2.52874	3.38366e-19	1.05335e-16
TTTTGTTCGTTCGGCTCGCGTGT	ENSOART00020013894.1	2	MIR375	3.30241	0.97689	5.62793	5.76107	2.52634	0.0047775	0.160771
GAATGTTGCTCGGTGAACCCCTT	ENSOART00020017105.1	18	MIR409	75.6319	22.4255	128.838	5.74516	2.52235	1.29979e-18	3.97616e-16
CAGCAGCAATTCATGTTT	ENSOART00020030488.1	X	MIR424	11.7531	3.49224	20.0139	5.73097	2.51878	5.84754e-07	5.53602e-05
GTGTTTAGACTATCTGTT	ENSOART00020020988.1	3	MIR199B	4.80525	1.42821	8.18229	5.72907	2.5183	0.0044544	0.152877
TCAGTGCACTACAGAACGTTGT	ENSOART00020000601.1	4	MIR148A	378.106	112.453	643.759	5.72469	2.5172	0.00259013	0.0970097
TCGGATCCGTCTGAGCCTGGCT	ENSOART00020028643.1	18	MIR127	3.30123	0.983321	5.61915	5.71446	2.51462	0.00813711	0.242746
TGGTAGACTATGGAACGTAGC	ENSOART00020015467.1	18	MIR379	3.77087	1.12536	6.41637	5.7016	2.51137	0.00426303	0.147649
TATGTAACACGGTCCACTA	ENSOART00020015486.1	18	MIR411A	7.75857	2.32173	13.1954	5.68345	2.50677	2.49826e-05	0.00167147
GAGGTCTTCCATGGTGCATT	ENSOART00020016904.1	18	MIR154B	2.11324	0.634846	3.59163	5.65749	2.50016	0.0351125	0.698843
ATAGTATACCGTATAGCGTACG	ENSOART00020015486.1	18	MIR411A	2.60089	0.782964	4.41881	5.6437	2.49664	0.0172752	0.424932
AGAGGCTGGCCGTGATGAATT	ENSOART00020016812.1	18	MIR485	8.92215	2.68617	15.1581	5.64303	2.49647	8.80424e-06	0.000659036
TCACAGTGAACCGGTCTTTTTT	ENSOART00020023051.1	2	MIR128-1	2.67822	0.810413	4.54603	5.60952	2.48788	0.012817	0.33915
TTTTGCGATGTGTTCCTAATT	ENSOART00020030558.1	X	MIR450A2	17.7092	5.36735	30.0511	5.59888	2.48514	1.10869e-07	1.18295e-05
TGTGACTGGTTGACCAGAGGGGT	ENSOART00020016686.1	18	MIR134	2.081	0.634668	3.52734	5.55776	2.4745	0.0355447	0.704794
AGTCCAGTTTTCCCAGGAATCCC	ENSOART00020015135.1	5	MIR145	2.03615	0.622161	3.45014	5.54542	2.4713	0.0275482	0.589768
TGTGACTGGTTGACCAGAGGGT	ENSOART00020016686.1	18	MIR134	9.14516	2.80415	15.4862	5.52259	2.46535	5.81666e-06	0.000450043
AGAGGTCTTCCATGGTGCAT	ENSOART00020016904.1	18	MIR154B	11.7235	3.59748	19.8495	5.51761	2.46404	5.35982e-07	5.12934e-05
TTTTGCGATGTGTTCCTAATATT	ENSOART00020030558.1	X	MIR450A2	13.0239	3.99712	22.0506	5.51662	2.46378	1.38269e-06	0.000121958
AAAGGATTCTGCTGTCGGTCCCACT	ENSOART00020017005.1	18	MIR541	6.24832	1.91855	10.5781	5.5136	2.46299	0.000272887	0.0141171
GGCTTCCGTGCCTGCAGATGTCT	ENSOART00020029045.1	11	0	3.71683	1.14148	6.29217	5.51229	2.46265	0.0485633	0.867093
ATGCAGTCCATGGGCATATAC	ENSOART00020028919.1	2	MIR455	8.13298	2.49787	13.7681	5.51193	2.46256	2.45915e-05	0.00164738
TGTGACAGATTGATAACTGAAA	ENSOART00020030525.1	X	MIR542	1566.95	483.505	2650.39	5.48161	2.4546	9.46318e-26	4.59459e-23
GAGGTCTTCCATGGTGCATTC	ENSOART00020016904.1	18	MIR154B	2.44032	0.753983	4.12665	5.47313	2.45237	0.0239268	0.538144
TGTGACTGGTTGACCAGAGGGG	ENSOART00020016686.1	18	MIR134	8.84267	2.73765	14.9477	5.46004	2.44891	5.72139e-06	0.00044332
GGTTGATCAGAGAACATAC	ENSOART00020016589.1	18	MIR3959	8.25402	2.56437	13.9437	5.43747	2.44294	4.01537e-05	0.00254798
CTAGACTGAAGCTCTTTGAG	ENSOART00020007902.1	9	MIR151A	2.22449	0.691275	3.7577	5.43589	2.44252	0.0254569	0.562283
GTGGATTTTCCTTCTATGGTT	ENSOART00020016154.1	18	MIR376D	5.19114	1.61686	8.76542	5.42126	2.43863	0.000880321	0.0390842
CATCCCTTGCATGGTGGAGG	ENSOART00020020890.1	X	MIR188	5.31354	1.66191	8.96516	5.39449	2.43149	0.000663924	0.0305798
ATAGTAGACTGTATAGCGTAC	ENSOART00020015486.1	18	MIR411A	74.7982	23.479	126.117	5.37149	2.42532	1.79739e-14	3.83554e-12
TCAGTGCACTACAAAACTTTGT	ENSOART00020000601.1	4	MIR148A	403.847	126.853	680.84	5.36714	2.42415	1.86386e-06	0.000159353
GAATGTTGCTCGGTGAACCCT	ENSOART00020017105.1	18	MIR409	2.99667	0.941478	5.05185	5.36587	2.42381	0.0435993	0.808749
TGAAGCTCAGAGGGCTCTGATA	ENSOART00020028643.1	18	MIR127	8.16667	2.57231	13.761	5.34969	2.41945	1.10824e-05	0.00080564
TATTCATTTATCTCCCAGCCTACG	ENSOART00020014794.1	12	0	2.19356	0.691098	3.69603	5.34805	2.41901	0.034089	0.685738
AAACAAACATGGTGCACTTCTTA	ENSOART00020015968.1	18	MIR495	5.8974	1.86058	9.93422	5.3393	2.41665	0.0006103	0.0285321
GCAGTCCATGGGCATATACAA	ENSOART00020028919.1	2	MIR455	9.30952	2.9452	15.6738	5.32183	2.41192	4.47082e-06	0.00035473
AACATTCAACGCTGTCGGTAAGT	ENSOART00020022912.1	12	MIR181A-1	3.10707	0.9839	5.23023	5.31582	2.41029	0.0087016	0.256121
AACATAGAGGAAATTCCACGTT	ENSOART00020016110.1	18	MIR376C	11.235	3.55997	18.91	5.31185	2.40921	4.23892e-06	0.000338359
TGTGACAGATTGATAACTGAAAA	ENSOART00020030525.1	X	MIR542	72.6847	23.047	122.322	5.30753	2.40804	3.33724e-16	8.10152e-14
AGAGGTCTTCCATGGTGCATTCA	ENSOART00020016904.1	18	MIR154B	8.69211	2.75907	14.6251	5.30075	2.4062	1.16941e-05	0.000843755
TAGTGCACTACAGAACTTTGT	ENSOART00020000601.1	4	MIR148A	26.8083	8.55468	45.0619	5.26752	2.39712	3.9679e-10	5.76893e-08
TTTTGCGATGTGTTCCTAAT	ENSOART00020030558.1	X	MIR450A2	3422.8	1094.47	5751.13	5.25474	2.39362	7.95418e-25	3.59787e-22
TTCAACGCTGTCGGTGAGT	ENSOART00020022912.1	12	MIR181A-1	2.90456	0.931436	4.87768	5.23673	2.38867	0.0121372	0.32705
AACACACCTGGTTAACCTCTC	ENSOART00020015698.1	18	MIR329B	54.2949	17.4222	91.1677	5.23284	2.38759	2.58675e-15	5.90069e-13
TGAAACATACACGGGAAACCTCTA	ENSOART00020015820.1	18	MIR494	2.56285	0.822519	4.30318	5.23171	2.38728	0.0229256	0.520045
TGTGACAGATTGATAACTGAAC	ENSOART00020030525.1	X	MIR542	20.3408	6.52834	34.1532	5.23153	2.38723	6.06972e-06	0.000467572
GCAGTCCATGGGCATATACACG	ENSOART00020028919.1	2	MIR455	3.44818	1.1125	5.78385	5.19897	2.37823	0.0079332	0.238961
AATGTTGCTCGGTGAACCC	ENSOART00020017105.1	18	MIR409	4.96986	1.61413	8.32558	5.15794	2.3668	0.0136833	0.357426
CTTTGCGATGTGTTCCTAAT	ENSOART00020030558.1	X	MIR450A2	4.04387	1.3163	6.77143	5.14428	2.36297	0.00243612	0.0921547
ATAGTGGACCGTATAGCGTACG	ENSOART00020015486.1	18	MIR411A	2959.1	964.062	4954.14	5.13881	2.36144	7.56416e-20	2.47105e-17
GAATGTTGCTCGGTGAACCCCTTA	ENSOART00020017105.1	18	MIR409	5.75499	1.88048	9.6295	5.12077	2.35636	0.000613667	0.0286389
ATCAGTGCACTACAGAACTTTGT	ENSOART00020000601.1	4	MIR148A	162.444	53.1807	271.706	5.10912	2.35308	0.000471416	0.0226802
TGCAGGTCGTCTTGCAGGGCG	ENSOART00020028595.1	18	MIR431	2.38492	0.783141	3.9867	5.09066	2.34785	0.0244131	0.545143
TCGGATCCGTTTGAGCTTGGC	ENSOART00020028643.1	18	MIR127	6.96933	2.29636	11.6423	5.06991	2.34196	0.000245992	0.0128873
AACATTCAACCTGTCGGTG	ENSOART00020002369.1	5	MIR181C	4.22598	1.39564	7.05633	5.05599	2.338	0.0199871	0.468968
TAGTAGACCGTATAGCGTACA	ENSOART00020015486.1	18	MIR411A	21.1239	6.98885	35.2589	5.04503	2.33486	9.40154e-09	1.15709e-06
GGTTGATCAGAGAACATACATA	ENSOART00020016589.1	18	MIR3959	4.68667	1.55189	7.82146	5.03996	2.33341	0.0026849	0.100134
CATTCAACGCTGTCGGTGA	ENSOART00020022912.1	12	MIR181A-1	3.06803	1.0176	5.11845	5.02991	2.33053	0.022145	0.505766
TTCACCACCTTCTCCACCCAGCAA	ENSOART00020010263.1	1	MIR197	1.94362	0.645065	3.24217	5.02611	2.32944	0.0492357	0.87526
TAGTAGACCGTATAGCGTAA	ENSOART00020015486.1	18	MIR411A	16.3871	5.44221	27.3319	5.02222	2.32832	1.47458e-07	1.56075e-05
ATAGTGGACCGTATAGCGTAC	ENSOART00020015486.1	18	MIR411A	377.724	125.534	629.914	5.01788	2.32708	5.81507e-22	2.07936e-19
TAGTGGACCGTATAGCGTAC	ENSOART00020015486.1	18	MIR411A	208.302	69.6003	347.005	4.98568	2.31779	2.02548e-20	6.69953e-18
AGGTAGACTATGGAACGTAGG	ENSOART00020015467.1	18	MIR379	7.41877	2.48122	12.3563	4.97994	2.31613	0.00403955	0.140674
AACACACCTGGTTAACCTCT	ENSOART00020015698.1	18	MIR329B	102.593	34.3209	170.865	4.97845	2.3157	1.02526e-17	2.85574e-15
CTGAGATGAAGCACTGTAGCTCG	ENSOART00020015114.1	5	MIR143	8.77972	2.9477	14.6117	4.95699	2.30947	0.00328068	0.117966
TGGTAGACTATGAAACGTAGG	ENSOART00020015467.1	18	MIR379	3.44819	1.15947	5.73691	4.94789	2.30681	0.0102569	0.289347
TCGGGTCCGTCTGAGCTTGGCT	ENSOART00020028643.1	18	MIR127	2.95584	0.993942	4.91774	4.94772	2.30676	0.0154749	0.393543
CTGAAGCTCAGAGGGCTCTGATG	ENSOART00020028643.1	18	MIR127	6.94314	2.33502	11.5512	4.94695	2.30654	0.000861539	0.0383468
ATAGTAGACCGTATAGCGA	ENSOART00020015486.1	18	MIR411A	3.17369	1.07461	5.27278	4.90669	2.29475	0.00849905	0.251137
TTTGGCAATGGTAGAACTCACACG	ENSOART00020012670.1	4	0	4.40607	1.49714	7.315	4.88597	2.28865	0.00368287	0.130023
AAACATTCGCGGTGCACTTCTT	ENSOART00020015920.1	18	MIR543	262.893	89.3827	436.402	4.8824	2.28759	1.48008e-20	4.98911e-18
TATTGGGAACATTTTGCATTC	ENSOART00020030558.1	X	MIR450A2	2.1134	0.720433	3.50638	4.86704	2.28304	0.0351103	0.698843
AACACACCTGGTTAACCTCTA	ENSOART00020015698.1	18	MIR329B	8.48491	2.89369	14.0761	4.86442	2.28227	3.03684e-05	0.0019817
TTTTGCGATGTGTTCCTAATAA	ENSOART00020030558.1	X	MIR450A2	23.9309	8.18779	39.674	4.84551	2.27665	3.98145e-09	5.10185e-07
TCAGTGCCCTACAGAACTTTGT	ENSOART00020000601.1	4	MIR148A	106.836	36.5661	177.107	4.84347	2.27604	4.273e-17	1.12871e-14
GGGGCTTAGCTGCTTGTGAGCA	ENSOART00020002386.1	5	MIR27A	35.068	12.0031	58.1329	4.84315	2.27595	7.47368e-09	9.3064e-07
ACAGTAGTCTGCATATTGGTT	ENSOART00020020988.1	3	MIR199B	8.06472	2.77705	13.3524	4.80811	2.26547	0.000131956	0.00742914
AAAACGTGAGGCGCTGCTATAA	ENSOART00020030488.1	X	MIR424	2.87857	0.994119	4.76303	4.7912	2.26039	0.0158664	0.400405
ATAGTGGACCGTATAGCGTA	ENSOART00020015486.1	18	MIR411A	50.294	17.3937	83.1944	4.78301	2.25792	5.21616e-13	9.96569e-11
CAGTGCACTACAGAACTTTGT	ENSOART00020000601.1	4	MIR148A	700.857	242.558	1159.15	4.77887	2.25667	2.99477e-07	2.99601e-05
TTTTGCGATGTGTTCCTA	ENSOART00020030558.1	X	MIR450A2	163.571	56.6106	270.531	4.7788	2.25665	3.40144e-17	9.04577e-15
AATTGCACGGTATCCATCTG	ENSOART00020030926.1	X	MIR363	8.08077	2.80586	13.3557	4.75993	2.25094	0.00120997	0.0510231
AGAGGCTGGCCGTGATGAATTCA	ENSOART00020016812.1	18	MIR485	8.15273	2.84125	13.4642	4.73884	2.24453	8.33933e-05	0.00491855
CTCCATTACACTACCCTGCCTC	ENSOART00020040148.1	19	MIR885	2.96546	1.03408	4.89685	4.73548	2.24351	0.0200708	0.469995
AATGTTGCTCGGTGAACCCCTT	ENSOART00020017105.1	18	MIR409	8.97729	3.13276	14.8218	4.73123	2.24221	4.80588e-05	0.00300433
ACAGTAGTCTGCACACTGGTTA	ENSOART00020020988.1	3	MIR199B	3.56383	1.2445	5.88316	4.72733	2.24103	0.0125649	0.33516
AATCCTTGGACCCTAGGTGTGAGTGC	ENSOART00020020851.1	X	MIR362	1.97266	0.690519	3.25479	4.71355	2.23681	0.0370958	0.724155
TCGGATCCGTCTGAGCTAGGCT	ENSOART00020028643.1	18	MIR127	3.29678	1.15452	5.43903	4.71108	2.23606	0.0176315	0.43139
TTTGGCAATGGTAGAACTCACG	ENSOART00020012670.1	4	0	3.91134	1.37175	6.45093	4.7027	2.23349	0.00539868	0.177019
TCGGATCCGTCAGAGCTTGGCT	ENSOART00020028643.1	18	MIR127	3.10684	1.09603	5.11766	4.66928	2.2232	0.0241922	0.541383
TCGGTGCACTACAGAACTTTGT	ENSOART00020000601.1	4	MIR148A	1479.67	522.742	2436.59	4.66117	2.22069	3.1744e-07	3.16973e-05
TGCAGTCCATGGGCATATACACC	ENSOART00020028919.1	2	MIR455	7.66692	2.71381	12.62	4.65029	2.21732	0.000112481	0.00642845
TCAGTGCACTATAGAACTTTGTC	ENSOART00020000601.1	4	MIR148A	2.99209	1.06079	4.92339	4.64123	2.21451	0.0249054	0.552871
TCAGTGCACTACAGACCTTTGT	ENSOART00020000601.1	4	MIR148A	293.449	104.451	482.447	4.61889	2.20755	8.37653e-14	1.68556e-11
GAATGTTGCTCGGTGAACCCCTTT	ENSOART00020017105.1	18	MIR409	25.417	9.0804	41.7537	4.59822	2.20108	4.83151e-09	6.14647e-07
CAGCACGTAAATATTGGA	ENSOART00020020286.1	10	MIR16-1	2.25065	0.806045	3.69526	4.58443	2.19674	0.044767	0.824629
ATTCATTTATCTCCCAGCCTACA	ENSOART00020014794.1	12	0	2.33968	0.839393	3.83997	4.5747	2.19368	0.0421042	0.789596
TCGGATCCGCCTGAGCTTGGC	ENSOART00020028643.1	18	MIR127	3.24271	1.16421	5.32121	4.57067	2.19241	0.0140553	0.365521
TCAGTGCACTACAGAACTTTGTT	ENSOART00020000601.1	4	MIR148A	4334.32	1563.78	7104.87	4.5434	2.18377	6.33817e-14	1.29011e-11
TGTGACAGATTGATAACTGAAAT	ENSOART00020030525.1	X	MIR542	96.1377	34.7761	157.499	4.52896	2.17918	1.88474e-15	4.3367e-13
ATTTGGCACTAGCACATTTTTGCT	ENSOART00020012700.1	4	MIR96	4.62952	1.67746	7.58158	4.51969	2.17622	0.0364986	0.717369
AGTTGTTCGTGGTGGATTCG	ENSOART00020016643.1	18	MIR382	9.60476	3.48134	15.7282	4.51785	2.17564	2.85557e-05	0.00188197
AAAGTTCTAAGACACTCCGACT	ENSOART00020000601.1	4	MIR148A	2.31489	0.83957	3.79021	4.51446	2.17455	0.0424184	0.794245
GGTGCAGTGCTGCATCTCTGGTCA	ENSOART00020015114.1	5	MIR143	8.51326	3.09483	13.9317	4.50159	2.17044	7.9309e-05	0.00471595
TCACTGGGCATCCTCTGCTTTT	ENSOART00020028308.1	18	0	2.45196	0.892211	4.01171	4.49636	2.16876	0.0407546	0.773884
GCAGTCCATGGGCATATACACTA	ENSOART00020028919.1	2	MIR455	6.96092	2.53614	11.3857	4.48939	2.16652	0.000395134	0.0195125
TCAGTACACTACAGAACTTTGT	ENSOART00020000601.1	4	MIR148A	496.566	181.096	812.037	4.48402	2.16479	1.92581e-08	2.28004e-06
CTTAGATGAAGCACTGTAGCTC	ENSOART00020015114.1	5	MIR143	2.27403	0.829351	3.71872	4.48389	2.16475	0.0330254	0.670176
CAGCAGGCACAGACAGGCAGT	ENSOART00020020925.1	12	MIR214	4.85122	1.77345	7.929	4.47095	2.16058	0.00201649	0.078991
CTCAGTGCACTACAGAACTTTGT	ENSOART00020000601.1	4	MIR148A	619.01	226.33	1011.69	4.46998	2.16027	8.26369e-10	1.16003e-07
TAGGTAGTTTCATGTTGTTGGGT	ENSOART00020027780.1	3	MIR196A2	31.8092	11.657	51.9615	4.45753	2.15624	1.27438e-10	1.93801e-08
AATAATACATGGTTGATCTTC	ENSOART00020017180.1	18	MIR369	15.3047	5.61245	24.9969	4.45383	2.15505	1.30546e-06	0.000115531
GAATGTTGCTCGGTGAACCCA	ENSOART00020017105.1	18	MIR409	7.05975	2.59239	11.5271	4.44652	2.15268	0.00129137	0.05394
AATTGCACGGTATCCATCTGC	ENSOART00020030926.1	X	MIR363	14.6459	5.37927	23.9125	4.44531	2.15228	7.73535e-07	7.15682e-05
AGGACTCCATTTGTTTTGATA	ENSOART00020028702.1	18	MIR136	2.98338	1.09678	4.86998	4.44024	2.15064	0.0249617	0.553318
GCCTGCTGGGGTGGAACCTGG	ENSOART00020028745.1	18	MIR370	21.9223	8.06039	35.7843	4.43952	2.1504	6.35132e-08	7.0763e-06
GTGCACTACAGAACTTTGT	ENSOART00020000601.1	4	MIR148A	56.4754	20.7884	92.1623	4.43335	2.1484	0.000772473	0.0348218
TCAGTGCACTGCAGAACTTTGT	ENSOART00020000601.1	4	MIR148A	673.762	248.089	1099.43	4.43161	2.14783	4.28689e-17	1.12871e-14
ATTCCTGGAAATACTGTTCTTGA	ENSOART00020015135.1	5	MIR145	3.38467	1.24694	5.5224	4.42876	2.1469	0.0314096	0.648813
TCAGTGCACTACAGAGCTTTGT	ENSOART00020000601.1	4	MIR148A	799.924	294.858	1304.99	4.42582	2.14594	1.16742e-10	1.78561e-08
TTGTGACAGATTGATAACTGAAA	ENSOART00020030525.1	X	MIR542	115.498	42.6112	188.385	4.42102	2.14438	1.76349e-15	4.09332e-13
TTGTCCTGGCCTGTGGAA	ENSOART00020030915.1	X	MIR92A2	3.04825	1.12536	4.97114	4.41737	2.14319	0.0191068	0.454868
GCAGTCCATGGGCATATAC	ENSOART00020028919.1	2	MIR455	30.4588	11.2542	49.6634	4.41287	2.14172	1.61265e-08	1.93087e-06
TCAGTGAACTACAGAACT	ENSOART00020000601.1	4	MIR148A	6.58091	2.43654	10.7253	4.40184	2.13811	0.000425738	0.0208427
TCAAATGCTCAGACTCCTGTGG	ENSOART00020039370.1	X	MIR105-1	20.3514	7.53768	33.1652	4.39992	2.13748	8.54126e-07	7.76667e-05
ATTGCACGGTATCCATCTGCGA	ENSOART00020030926.1	X	MIR363	2.777	1.03408	4.51993	4.37098	2.12796	0.0467086	0.846835
TGATCAGTAGTGGGATCGCGCCTGTGAA	ENSOART00020033436.1	7	0	3.00466	1.11911	4.89022	4.36974	2.12755	0.0329044	0.668985
ATAATACATGGTTAACCTCTCA	ENSOART00020016551.1	18	MIR655	5.93746	2.21246	9.66246	4.3673	2.12674	0.000604099	0.0282671
TGAAGCTCAGAGGGCTCTGAT	ENSOART00020028643.1	18	MIR127	6.65594	2.48521	10.8267	4.35645	2.12315	0.00271838	0.101027
TGGAGTGTGACAATGGTGTTTGA	ENSOART00020038776.1	23	MIR122	6.66056	2.48763	10.8335	4.35496	2.12266	0.000418123	0.0205078
CCTGTAGAACCGAATTTGTGT	ENSOART00020000340.1	2	MIR10B	2.53514	0.948488	4.1218	4.34565	2.11957	0.0490797	0.873956
TTCCTGGAAATACTGTTCTTGT	ENSOART00020015135.1	5	MIR145	6.10174	2.28596	9.91753	4.33845	2.11718	0.00146716	0.0599574
TCGGACCCGTCTGAGCTTGGCT	ENSOART00020028643.1	18	MIR127	2.99958	1.12649	4.87267	4.32551	2.11287	0.019876	0.466879
TCAGTGCACTACAGAACTCTGT	ENSOART00020000601.1	4	MIR148A	726.319	272.818	1179.82	4.32457	2.11256	4.97225e-12	8.77137e-10
TTTTGCGATGTGTTCCTAATA	ENSOART00020030558.1	X	MIR450A2	1206.34	453.134	1959.55	4.32444	2.11251	1.7586e-19	5.57296e-17
TCAGTGCACTACAGAACTTTGT	ENSOART00020000601.1	4	MIR148A	4.86329e+06	1.82823e+06	7.89836e+06	4.32023	2.11111	1.54048e-11	2.58811e-09
TGTGACTGGTTGACCAGAGG	ENSOART00020016686.1	18	MIR134	9.77187	3.67419	15.8696	4.3192	2.11076	2.83725e-05	0.00187457
ATGCAGTCCATGGGCATATACAC	ENSOART00020028919.1	2	MIR455	41.7735	15.7738	67.7733	4.29658	2.10319	7.72713e-11	1.20987e-08
GATTCCTGGAAATACTGTTCTG	ENSOART00020015135.1	5	MIR145	3.02114	1.14166	4.90062	4.29255	2.10183	0.0317753	0.654755
TCAGTGCACTACAGGACTTTGT	ENSOART00020000601.1	4	MIR148A	693.32	263.464	1123.18	4.26311	2.09191	1.89422e-13	3.6991e-11
ATGCAGTCCATGGGCATATACACT	ENSOART00020028919.1	2	MIR455	7.28263	2.76872	11.7965	4.26065	2.09107	0.000368478	0.0183795
ATAATACATGGTTAACCTCTCC	ENSOART00020016551.1	18	MIR655	17.4642	6.64027	28.2882	4.2601	2.09089	2.25501e-06	0.000189729
TCAGTGCACTACAGAAGTTTGT	ENSOART00020000601.1	4	MIR148A	42.2123	16.0663	68.3583	4.25475	2.08908	7.89426e-07	7.26574e-05
TCGGATCCGTCTGAGCTTT	ENSOART00020028643.1	18	MIR127	2.9062	1.10853	4.70386	4.24331	2.08519	0.0326434	0.665724
TAGTGGACCGTATAGCGTA	ENSOART00020015486.1	18	MIR411A	21.0551	8.03448	34.0758	4.24119	2.08447	1.26472e-07	1.34131e-05
TCAGTGCACTACAGTACTTTGT	ENSOART00020000601.1	4	MIR148A	102.845	39.2636	166.427	4.2387	2.08362	3.87072e-05	0.00246505
TCGGATCCGTCTGAGCGTGGCT	ENSOART00020028643.1	18	MIR127	3.66635	1.40116	5.93154	4.23331	2.08179	0.0190101	0.453974
TCAGTGGACTACAGAACTTTGT	ENSOART00020000601.1	4	MIR148A	97.541	37.4049	157.677	4.21542	2.07568	2.25536e-12	4.11579e-10
AGATATTGCACGGTTGATCTCC	ENSOART00020016007.1	18	MIR3958	8.40513	3.23046	13.5798	4.20368	2.07165	0.000192408	0.0104544
TTTTGCGATGTGTTCCTAATAT	ENSOART00020030558.1	X	MIR450A2	577.325	221.901	932.748	4.20343	2.07157	2.95105e-18	8.53419e-16
AGTGGGATCGCGCCTGTGAATAGCCACTGT	ENSOART00020033436.1	7	0	2.55733	0.983321	4.13134	4.20141	2.07088	0.0488171	0.870744
TCAGTGCACTACCGAACTTTGT	ENSOART00020000601.1	4	MIR148A	128.727	49.5012	207.953	4.20097	2.07072	6.01855e-14	1.23455e-11
TCAGTGCACTACAGAATTTTGT	ENSOART00020000601.1	4	MIR148A	1602.74	616.827	2588.64	4.19671	2.06926	1.20912e-06	0.000107544
TCAGTGCACGACAGAACTTTGT	ENSOART00020000601.1	4	MIR148A	210.499	81.0398	339.958	4.19495	2.06865	4.80345e-15	1.07261e-12
TGAGGTAGTAGTTTGTGCGTT	ENSOART00020015178.1	3	MIRLET7I	2.55393	0.983498	4.12436	4.19356	2.06817	0.0488571	0.871164
TGCAGTCCATGGGCATATACA	ENSOART00020028919.1	2	MIR455	15.5055	5.97303	25.0381	4.19185	2.06759	3.2027e-06	0.000261968
TCAGTGCAGTACAGAACTTTGT	ENSOART00020000601.1	4	MIR148A	95.2837	36.7492	153.818	4.18562	2.06544	9.33718e-06	0.000694996
GCCTGCTGGGGTGGAACCTGGT	ENSOART00020028745.1	18	MIR370	633.107	245.027	1021.19	4.16764	2.05923	1.76563e-18	5.33947e-16
TCAGTGCACTACGGAACTTTGT	ENSOART00020000601.1	4	MIR148A	830.372	321.488	1339.26	4.1658	2.05859	3.85308e-12	6.84272e-10
TCTGAGATGAAGCACTGTAGCTCT	ENSOART00020015114.1	5	MIR143	6.7021	2.59789	10.8063	4.15964	2.05646	0.0123216	0.331175
TCAGTGCACCACAGAACTTTGT	ENSOART00020026848.1	3	MIR148B	835.157	323.769	1346.54	4.15896	2.05622	5.49313e-14	1.13116e-11
TCAATGCACTACAGAACTTTGT	ENSOART00020000601.1	4	MIR148A	295.101	114.645	475.557	4.1481	2.05245	1.02864e-09	1.42507e-07
TCAGTGCGCTACAGAACTTTGT	ENSOART00020000601.1	4	MIR148A	867.001	336.829	1397.17	4.14802	2.05242	3.49794e-11	5.62669e-09
TTGGGAACATTTTGCATTCAT	ENSOART00020030558.1	X	MIR450A2	6.60358	2.56796	10.6392	4.14304	2.05069	0.000832452	0.0372401
TCGTACAGGGTCATCCACT	ENSOART00020016436.1	18	MIR487B	2.58428	1.00605	4.16251	4.13749	2.04876	0.0485033	0.866316
TTTTGCGATGTGTTCTTAATAT	ENSOART00020030558.1	X	MIR450A2	3.68874	1.44036	5.93711	4.12197	2.04333	0.0148996	0.381479
AATCGTACAGGGTCATCCACTC	ENSOART00020016436.1	18	MIR487B	7.22086	2.82344	11.6183	4.11493	2.04087	0.00390316	0.136672
GTACGTGGATGCTGAAGGTCAGA	ENSOART00020016347.1	18	MIR3956	29.2434	11.4374	47.0495	4.11365	2.04042	3.76303e-09	4.85724e-07
CTCCAGCCTGGGCAACATAGCGAGACCCTGTCTCTT	ENSOART00020033436.1	7	0	8.73828	3.42174	14.0548	4.10751	2.03826	0.00478084	0.160771
TGTGACTGGTTGACCAGAGGGA	ENSOART00020016686.1	18	MIR134	25.8813	10.1565	41.606	4.09648	2.03439	7.09591e-08	7.83987e-06
TCAGCGCACTACAGAACTTTGT	ENSOART00020000601.1	4	MIR148A	745.005	292.896	1197.11	4.08717	2.0311	6.24872e-14	1.27681e-11
TCAGTGCACTACAAACTTTGT	ENSOART00020000601.1	4	MIR148A	11.5463	4.54198	18.5505	4.08423	2.03007	4.81401e-05	0.00300433
ATCACTAGTTCCACTGCCATC	ENSOART00020023957.1	15	0	5.0071	1.97307	8.04112	4.07543	2.02695	0.00483806	0.162256
TCAGTGTACTACAGAACTTTGT	ENSOART00020000601.1	4	MIR148A	829.395	326.91	1331.88	4.07415	2.0265	2.62017e-10	3.90604e-08
TTTTTGCGATGTGTTCCTAAT	ENSOART00020030558.1	X	MIR450A2	4.2665	1.68522	6.84778	4.06344	2.0227	0.00775906	0.235585
TCAGTGCACTACAGAACTTTGG	ENSOART00020000601.1	4	MIR148A	143.539	56.7518	230.326	4.05848	2.02094	5.95273e-15	1.32366e-12
CCAGTGCACTACAGAACTTTGT	ENSOART00020000601.1	4	MIR148A	792.109	314.687	1269.53	4.03426	2.0123	9.33539e-10	1.30356e-07
CTCGGATCCGTCTGAGCTTGGCT	ENSOART00020028643.1	18	MIR127	4.23713	1.68542	6.78883	4.02798	2.01006	0.0148245	0.380293
TCTGTGCACTACAGAACTTTGT	ENSOART00020000601.1	4	MIR148A	106.113	42.2607	169.964	4.02181	2.00784	1.18265e-06	0.00010547
TCAGTGCACTAGAACTTTGT	ENSOART00020000601.1	4	MIR148A	9.01203	3.59102	14.433	4.0192	2.00691	0.00317269	0.114846
GCCTGCTGGGGTGGAACCTGGC	ENSOART00020028745.1	18	MIR370	14.4139	5.7725	23.0553	3.99399	1.99783	0.00131516	0.0546748
GCAGTGCACTACAGAACTTTGT	ENSOART00020000601.1	4	MIR148A	162.352	65.11	259.593	3.98699	1.9953	0.000140011	0.00786406
AATCATTCACGGACAACACTTA	ENSOART00020016643.1	18	MIR382	3.91769	1.5712	6.26418	3.98687	1.99526	0.00685327	0.214228
TGGTAGACTATGGAAAGTAGG	ENSOART00020015467.1	18	MIR379	3.69656	1.48504	5.90809	3.97841	1.99219	0.0240061	0.53924
CCAGTGTTTAGACTATCTGTTCA	ENSOART00020020988.1	3	MIR199B	4.47915	1.80057	7.15773	3.97527	1.99105	0.00894515	0.260967
CAGATTCGATTCTAGGGGAATT	ENSOART00020000340.1	2	MIR10B	3.82455	1.54338	6.10573	3.95608	1.98407	0.0172153	0.424148
TGCACTACAGAACTTTGT	ENSOART00020000601.1	4	MIR148A	72.6846	29.3465	116.023	3.95354	1.98315	0.00421111	0.146042
TCAGTGCACTACAGAACCTTGT	ENSOART00020000601.1	4	MIR148A	1240.12	501.112	1979.13	3.94948	1.98166	1.01208e-12	1.89262e-10
TCAGTGCACTCCAGAACTTTGT	ENSOART00020000601.1	4	MIR148A	105.572	42.7408	168.404	3.94012	1.97824	4.48719e-06	0.000355496
ACAGTAGTCTGCACATTAGTTA	ENSOART00020020988.1	3	MIR199B	4.54296	1.84052	7.24539	3.9366	1.97695	0.005555	0.181452
TTTGGCAATGGTAGAACTTACA	ENSOART00020012670.1	4	0	2.48284	1.0068	3.95888	3.93213	1.97531	0.049715	0.880528
TGGTGGACTATGGAACGTA	ENSOART00020015467.1	18	MIR379	6.93451	2.81282	11.0562	3.93065	1.97477	0.00114994	0.0489206
TCAGTGCACTACAGAACT	ENSOART00020000601.1	4	MIR148A	1655.07	671.635	2638.51	3.9285	1.97398	2.14698e-05	0.00146415
TCAGAGCACTACAGAACTTTGT	ENSOART00020000601.1	4	MIR148A	724.154	294.339	1153.97	3.92054	1.97105	2.76416e-09	3.6299e-07
TTCAGTGCACTACAGAACTTTGT	ENSOART00020000601.1	4	MIR148A	123.8	50.7846	196.816	3.87551	1.95438	0.00511684	0.169776
TGCAGTCCATGGGCATATACACT	ENSOART00020028919.1	2	MIR455	5.37198	2.21682	8.52714	3.84657	1.94357	0.00274542	0.101888
TGGTCGACCATAAAACGT	ENSOART00020015530.1	18	MIR411B	2.54562	1.05113	4.04011	3.8436	1.94246	0.0379379	0.7349
ACAGTGCACTACAGAACTTTGT	ENSOART00020000601.1	4	MIR148A	1291.85	533.885	2049.81	3.83943	1.94089	4.05995e-05	0.00257075
TCAGTGCACTAAAGAACTTTGT	ENSOART00020000601.1	4	MIR148A	651.125	269.251	1033	3.83656	1.93982	3.59083e-07	3.55203e-05
CATGCCTTGAGTGTAGGACCGG	ENSOART00020020924.1	X	MIR532	5.72852	2.3689	9.08815	3.83644	1.93977	0.0367056	0.719456
GCAGTCCATGGGCATATACT	ENSOART00020028919.1	2	MIR455	4.33562	1.8017	6.86954	3.81282	1.93086	0.0145685	0.374997
TCAGTGCACTAGAGAACTTTGT	ENSOART00020000601.1	4	MIR148A	51.752	21.5764	81.9276	3.7971	1.9249	9.80684e-08	1.05487e-05
ATAATACATGGTTAACCTCT	ENSOART00020016551.1	18	MIR655	7.31595	3.06229	11.5696	3.77808	1.91765	0.00122518	0.0516236
TCAGTGCACTACAGAAATTTGT	ENSOART00020000601.1	4	MIR148A	398.087	166.945	629.229	3.76909	1.91422	0.000228925	0.0121704
ACCAGTAGGCCGAGGCCCCTC	ENSOART00020028536.1	18	MIR665	4.10556	1.72247	6.48866	3.76707	1.91344	0.0352684	0.700733
TTTTGCGATGTGTTCCTAATATGA	ENSOART00020030558.1	X	MIR450A2	8.71273	3.67401	13.7515	3.7429	1.90416	0.000558177	0.026281
TATTGGGAACATTTTGCATTCA	ENSOART00020030558.1	X	MIR450A2	4.33737	1.83409	6.84065	3.72972	1.89907	0.00920489	0.265907
AGACTGAAGCTCCTTGAGGACT	ENSOART00020007902.1	9	MIR151A	3.09215	1.30776	4.87653	3.72892	1.89876	0.0371583	0.72484
TCAGTGCACACAGAACTTTGT	ENSOART00020026848.1	3	MIR148B	38.0695	16.1075	60.0315	3.72692	1.89799	0.0023471	0.0897496
TGGAAACATCCCCGACTGGAAGCT	ENSOART00020008633.1	9	MIR30D	3.25078	1.38104	5.12053	3.70774	1.89054	0.0447142	0.82423
TCAGTGCACTACACAACTTTGT	ENSOART00020000601.1	4	MIR148A	193.555	82.2298	304.88	3.70766	1.89051	2.86632e-09	3.74547e-07
GTCAGTGCACTACAGAACTTTGT	ENSOART00020000601.1	4	MIR148A	22.2351	9.45329	35.0169	3.7042	1.88916	8.75364e-07	7.94615e-05
TCAGTGACTACAGAACTTTGT	ENSOART00020000601.1	4	MIR148A	4.57862	1.94715	7.21008	3.70288	1.88865	0.0162304	0.407815
TCAGTGCACTTCAGAACTTTGT	ENSOART00020000601.1	4	MIR148A	137.911	58.6709	217.152	3.70118	1.88799	4.59061e-06	0.000362603
ACGTGACAGCTTCTGTAGCAC	ENSOART00020005566.1	10	MIR20A	4.57613	1.95057	7.20169	3.69209	1.88444	0.0162365	0.407815
GCCTGCTGGGGTGGAACCTGGTA	ENSOART00020028745.1	18	MIR370	76.9125	32.8042	121.021	3.68919	1.88331	2.92834e-10	4.31681e-08
TCAGTCCACTACAGAACTTTGT	ENSOART00020000601.1	4	MIR148A	241.291	102.976	379.606	3.68637	1.8822	1.43094e-10	2.16366e-08
TCAGTGCATTACAGAACTTTGT	ENSOART00020026848.1	3	MIR148B	529.816	226.318	833.314	3.68205	1.88051	3.37564e-12	6.07638e-10
AGAGGCTGGCCGTGATGAATTCGT	ENSOART00020016812.1	18	MIR485	4.45883	1.90624	7.01142	3.67814	1.87898	0.0182074	0.440587
AACATTCAACCTGTCGGTGAGT	ENSOART00020002369.1	5	MIR181C	45.6224	19.5371	71.7077	3.67033	1.87591	1.52769e-05	0.00107655
TGCAGTCCATGGGCATATACAC	ENSOART00020028919.1	2	MIR455	32.0786	13.7699	50.3874	3.65926	1.87155	5.92702e-07	5.60124e-05
TATGTGCCTTTGGACTACA	ENSOART00020028919.1	2	MIR455	19.9138	8.5488	31.2789	3.65886	1.8714	3.13316e-06	0.000257075
TGTGACTGGTTGACCAGAGGG	ENSOART00020016686.1	18	MIR134	18.74	8.05548	29.4246	3.65274	1.86898	0.000924427	0.0406333
AGTGCACTACAGAACTTTGT	ENSOART00020000601.1	4	MIR148A	1481.82	638.391	2325.24	3.64235	1.86487	2.3856e-05	0.00160624
TCAGTGCACTACAGAACATTGT	ENSOART00020000601.1	4	MIR148A	234.557	101.419	367.694	3.62549	1.85817	1.39178e-06	0.000122352
TCAGTGCATGACAGACCTTGG	ENSOART00020033075.1	11	MIR152	2.82551	1.22215	4.42888	3.62384	1.85752	0.0332912	0.674516
AGGCAGCGGGGTGTAGTGGATA	ENSOART00020040148.1	19	MIR885	7.69767	3.33744	12.0579	3.61292	1.85317	0.00135465	0.055979
ACATTCAACGCTGTCGGTGAGT	ENSOART00020022912.1	12	MIR181A-1	7.97441	3.46797	12.4808	3.59889	1.84755	0.00151143	0.0614348
TCAGTGCACTATAGAACTTTGT	ENSOART00020000601.1	4	MIR148A	645.785	281.075	1010.5	3.59511	1.84604	4.73638e-09	6.05456e-07
TCAGGGCACTACAGAACTTTGT	ENSOART00020000601.1	4	MIR148A	134.502	58.6166	210.387	3.5892	1.84366	1.10354e-12	2.04641e-10
TCAGTGCAATACAGAACTTTGT	ENSOART00020000601.1	4	MIR148A	1027.9	449.08	1606.72	3.57779	1.83907	0.000663145	0.0305705
TAGGTAGTTTTATGTTGTTGG	ENSOART00020027780.1	3	MIR196A2	32.5451	14.2374	50.8528	3.57178	1.83664	7.67868e-08	8.43094e-06
GAGATGAAGCACTGTAGCTC	ENSOART00020015114.1	5	MIR143	47.2792	20.7438	73.8147	3.55839	1.83122	1.07744e-07	1.15426e-05
GTAGTCTGCACATTGGTT	ENSOART00020020988.1	3	MIR199B	5.14128	2.26022	8.02235	3.54937	1.82756	0.0453631	0.829776
TCAGTGCACTACAGAACTTTGTCG	ENSOART00020000601.1	4	MIR148A	29.8059	13.1371	46.4746	3.53765	1.82279	2.96618e-07	2.97567e-05
CCAGCCTGGGCAACATAGCGAGACCCCGTCTCTA	ENSOART00020033436.1	7	0	8.93586	3.93859	13.9331	3.5376	1.82277	0.00611123	0.196011
TCAGGCACTACAGAACTTTGT	ENSOART00020000601.1	4	MIR148A	19.8157	8.7351	30.8963	3.53702	1.82254	0.000360493	0.0180829
CCAGCCTGGGCAACATAGCGAGACCCCGTCTCTTA	ENSOART00020033436.1	7	0	7.15995	3.15963	11.1603	3.53214	1.82054	0.0211376	0.488705
TCAGTGAACTACAGAACTTTGT	ENSOART00020000601.1	4	MIR148A	1036.35	457.741	1614.96	3.52811	1.8189	9.15825e-07	8.28501e-05
ACAGTAGTCTGCACCTTGGTTA	ENSOART00020020988.1	3	MIR199B	3.79847	1.67954	5.91739	3.52322	1.81689	0.0372218	0.725811
TCAGTTCACTACAGAACTTTGT	ENSOART00020000601.1	4	MIR148A	404.43	179.05	629.809	3.51749	1.81455	2.09666e-07	2.15455e-05
TCAGTCACTACAGAACTTTGT	ENSOART00020000601.1	4	MIR148A	33.1754	14.7123	51.6386	3.50989	1.81142	1.81915e-07	1.88033e-05
TCAGTGCACAACAGAACTTTGT	ENSOART00020000601.1	4	MIR148A	770.446	342.11	1198.78	3.50409	1.80904	0.000344356	0.0173756
TCAGTGCACTACAGAACTATGT	ENSOART00020000601.1	4	MIR148A	414.167	184.171	644.163	3.49764	1.80638	5.44032e-06	0.00042465
AGGGACTTTCAGGGGCAGCTGTG	ENSOART00020016923.1	11	MIR365B	56.081	24.9385	87.2235	3.49755	1.80634	0.000364387	0.0182097
TTTTGCGATGTGTTCTTAAT	ENSOART00020030558.1	X	MIR450A2	6.66187	2.96775	10.356	3.48952	1.80303	0.00281231	0.104079
TCGGATCTGTCTGAGCTTGGCT	ENSOART00020028643.1	18	MIR127	4.27098	1.90265	6.63931	3.4895	1.80302	0.026433	0.575571
TCAGTGCACTACAGAACTTTGTG	ENSOART00020000601.1	4	MIR148A	199.833	89.2211	310.445	3.4795	1.79888	0.000163706	0.00903405
ACCCTGCAGCCAAAGAAGCTACT	ENSOART00020029045.1	11	0	8.66463	3.8706	13.4587	3.47715	1.7979	0.00123449	0.0519329
TCAGTGCACTACTGAACTTTGT	ENSOART00020000601.1	4	MIR148A	213.413	95.4943	331.332	3.46965	1.79479	1.2705e-05	0.000908612
TCAGTGCCTACAGAACTTTGT	ENSOART00020000601.1	4	MIR148A	55.3987	24.8224	85.9751	3.46361	1.79228	2.3667e-09	3.12346e-07
TAGGTAGTTTTATGTTGTTGGGA	ENSOART00020027780.1	3	MIR196A2	20.2037	9.06014	31.3472	3.4599	1.79073	5.22625e-06	0.000410361
AATCATACAAGGACAATTTCTTT	ENSOART00020016477.1	18	MIR539	18.1831	8.17865	28.1876	3.44648	1.78512	5.45308e-05	0.00336742
TGCAGTCCATGGGCATATACACA	ENSOART00020028919.1	2	MIR455	25.6568	11.543	39.7707	3.44544	1.78469	4.66141e-07	4.51815e-05
TCATTGCACTACAGAACTTTGT	ENSOART00020000601.1	4	MIR148A	700.391	315.46	1085.32	3.44044	1.78259	3.21275e-05	0.00208364
AACATTCAACGTTGTCGGTGAGT	ENSOART00020022912.1	12	MIR181A-1	8.30281	3.74279	12.8628	3.43669	1.78102	0.00536067	0.176142
TAGGTAGTTTTATGTTGTTGGG	ENSOART00020027780.1	3	MIR196A2	48.9075	22.0718	75.7433	3.43168	1.77891	3.24171e-09	4.22557e-07
TCAGTGCACTACAGAACTTTG	ENSOART00020000601.1	4	MIR148A	4589.61	2073.15	7106.06	3.42767	1.77723	4.32165e-06	0.000344443
AACATTCAACCTGTCGGTGAGTT	ENSOART00020002369.1	5	MIR181C	3.46092	1.56684	5.35499	3.41771	1.77303	0.0317961	0.654755
TTTTGCGATGTGTTCCTAATATA	ENSOART00020030558.1	X	MIR450A2	63.861	28.927	98.795	3.41532	1.77202	1.47499e-09	2.00152e-07
AGGCAGCGGGGTGTAGTGGAT	ENSOART00020040148.1	19	MIR885	19.8198	8.98889	30.6507	3.40984	1.76971	7.45299e-06	0.000565892
AGGACTCCATTTGTTTTGA	ENSOART00020028702.1	18	MIR136	5.32732	2.41833	8.23631	3.40578	1.76798	0.00795424	0.239045
TCAGTGCACTACATAACTTTGT	ENSOART00020000601.1	4	MIR148A	1022.95	465.92	1579.98	3.39109	1.76175	1.00714e-05	0.000742341
TCAGTGCACTACAGACTTTGT	ENSOART00020000601.1	4	MIR148A	27.7008	12.6225	42.7791	3.38912	1.76091	2.21229e-06	0.000186728
AGGTTCTGTGATACACTCCGAC	ENSOART00020033075.1	11	MIR152	4.53432	2.07192	6.99673	3.37692	1.75571	0.0456957	0.83394
CAGTAGTCTGCACATTGGC	ENSOART00020020988.1	3	MIR199B	3.62604	1.65719	5.59489	3.37613	1.75537	0.0354898	0.704498
TATGTGCCTTTGGACTACATCGC	ENSOART00020028919.1	2	MIR455	10.9014	4.99374	16.8091	3.36603	1.75105	0.000443652	0.0215206
TCAGTGCACTACAGATCTTTGT	ENSOART00020000601.1	4	MIR148A	42.2388	19.349	65.1286	3.36598	1.75103	2.0157e-08	2.37584e-06
CTGAGATGAGGCACTGTAGCTC	ENSOART00020015114.1	5	MIR143	4.57781	2.10301	7.05261	3.35358	1.7457	0.0184963	0.445341
ATATAGGGATTGGAGCCGTGGC	ENSOART00020040563.1	19	MIR135A1	8.29958	3.82137	12.7778	3.34377	1.74147	0.00393462	0.137444
ATAGTGGACCGTATAGCGT	ENSOART00020015486.1	18	MIR411A	28.8499	13.2845	44.4154	3.34339	1.74131	6.61279e-07	6.205e-05
CAGCCTGGGCAACATAGCGAGACCCCGTCTCTTT	ENSOART00020033436.1	7	0	5.79215	2.66929	8.91501	3.33984	1.73978	0.00797306	0.239136
CTGTACAACCTTCTAGCTTTCC	ENSOART00020001164.1	1	MIRLET7C	54.9905	25.3993	84.5818	3.33009	1.73556	3.70817e-09	4.79814e-07
TCGGGGATCATCATGTCACGAGA	ENSOART00020030525.1	X	MIR542	24.487	11.3225	37.6514	3.32535	1.73351	0.000123809	0.00702272
TCAGTGCTCTACAGAACTTTGT	ENSOART00020000601.1	4	MIR148A	167.793	77.7975	257.788	3.31358	1.72839	1.95158e-06	0.000165781
GCCTGCTGGGGTGGAACCTGGTT	ENSOART00020028745.1	18	MIR370	34.377	16.0259	52.7281	3.29017	1.71816	3.46623e-07	3.44812e-05
GCAAAGCACACGGCCTGCAGA	ENSOART00020015928.1	14	MIR330	4.80841	2.24658	7.37023	3.28064	1.71398	0.0201595	0.471654
GGTGCAGTGCTGCATCTCTGGTC	ENSOART00020015114.1	5	MIR143	217.664	101.744	333.585	3.27869	1.71312	1.04791e-12	1.95272e-10
TGTCTGCCCGCATGCCTGCCTCT	ENSOART00020041429.1	25	MIR346	6.27556	2.93367	9.61746	3.2783	1.71295	0.00556132	0.181452
CAGCCTGGGCAACATAGCGAGACCCTGTCTCTT	ENSOART00020033436.1	7	0	13.1891	6.17019	20.2081	3.27511	1.71154	9.24865e-05	0.00538457
TCAGTGCACTACAGCACTTTGT	ENSOART00020000601.1	4	MIR148A	29.5813	13.8559	45.3067	3.26984	1.70922	1.30189e-06	0.000115408
GATAGTGGACCGTATAGCGTACG	ENSOART00020015486.1	18	MIR411A	3.36171	1.57668	5.14675	3.2643	1.70677	0.0462914	0.841683
ATGCAGTCCATGGGCATATACA	ENSOART00020028919.1	2	MIR455	24.3445	11.4382	37.2508	3.2567	1.70341	1.70308e-06	0.000147031
TCACTGGGCATCCTCTGCTTTAA	ENSOART00020028308.1	18	0	4.03421	1.89695	6.17147	3.25336	1.70193	0.02413	0.540877
TTTCGGTGTCAAATCTCAGCG	ENSOART00020015968.1	18	MIR495	4.12473	1.94316	6.3063	3.24538	1.69839	0.018974	0.453592
ATGCAGTCCATGGGCATATACACA	ENSOART00020028919.1	2	MIR455	14.0646	6.62984	21.4994	3.24282	1.69725	9.98626e-05	0.00576957
CCTAGTGTTTAGACTATCTGTTC	ENSOART00020020988.1	3	MIR199B	6.63758	3.13088	10.1443	3.24007	1.69603	0.00678929	0.212983
CCCCAGTGTTTAGACTATCTGTTC	ENSOART00020020988.1	3	MIR199B	4.82163	2.28086	7.3624	3.2279	1.6906	0.0342215	0.687575
TCAGTGCACTACAGAACTTTGTC	ENSOART00020000601.1	4	MIR148A	4921.4	2328.99	7513.81	3.22621	1.68984	1.06987e-09	1.47831e-07
AGCCTGGGCAACATAGCGAGACCCCGTCTCTT	ENSOART00020033436.1	7	0	8.41757	3.98555	12.8496	3.22404	1.68887	0.00173799	0.0697331
ATTGCACATTACTAAGTTGC	ENSOART00020002794.1	2	MIR32	6.92493	3.28011	10.5698	3.22238	1.68813	0.0249387	0.553318
TTTGGCACTAGCACATTTTTGCC	ENSOART00020012700.1	4	MIR96	3.865	1.83615	5.89384	3.20988	1.68252	0.0309622	0.641827
TGAGCTGAAGCACTGTAGCTC	ENSOART00020015114.1	5	MIR143	4.19745	2.00057	6.39432	3.19625	1.67638	0.0412886	0.778994
TTGAGATGAAGCACTGTAGCTC	ENSOART00020015114.1	5	MIR143	26.7346	12.785	40.6842	3.18217	1.67001	0.000397442	0.0195842
CTGTACAACCTTCTAGCTTTCCT	ENSOART00020001164.1	1	MIRLET7C	6.15358	2.94278	9.36439	3.18216	1.67001	0.00579802	0.188132
TCGTACAGGGTCATCCACTTTA	ENSOART00020016436.1	18	MIR487B	5.85918	2.80225	8.91612	3.18177	1.66983	0.0078277	0.236718
CTTATCAGGTTGTATTATCA	ENSOART00020029548.1	X	MIR374B	3.48905	1.66892	5.30917	3.1812	1.66957	0.0454293	0.83047
TATGTGCCTTTGGACTACATC	ENSOART00020028919.1	2	MIR455	40.2929	19.307	61.2788	3.17392	1.66626	0.0219358	0.50233
CGGATCCGTCTGAGCTTGGCTG	ENSOART00020028643.1	18	MIR127	3.44482	1.653	5.23664	3.16796	1.66355	0.0403424	0.769107
CTAAGATGAAGCACTGTAGCTC	ENSOART00020015114.1	5	MIR143	6.52082	3.12914	9.9125	3.1678	1.66348	0.0056274	0.183157
TCAGTGCACTACAGAACTTGTGT	ENSOART00020000601.1	4	MIR148A	3.71463	1.79487	5.6344	3.13917	1.65039	0.0350081	0.697933
TCACTGCACTACAGAACTTTGT	ENSOART00020000601.1	4	MIR148A	193.271	93.4449	293.097	3.13657	1.64919	9.71209e-10	1.34904e-07
GTGGGATCGCGCCTGTGAATAGCCACTGTACTCC	ENSOART00020033436.1	7	0	5.09626	2.46894	7.72358	3.1283	1.64538	0.0216805	0.497536
TATACAATCTACTGTCTTTCCA	ENSOART00020000889.1	2	MIRLET7A	3.83948	1.86267	5.81629	3.12255	1.64273	0.0310801	0.643515
TGTGCCTTTGGACTACATCGTGT	ENSOART00020028919.1	2	MIR455	192.631	93.9236	291.338	3.10186	1.63313	1.38525e-06	0.00012198
TCAGTGCACTACAGAACTTA	ENSOART00020000601.1	4	MIR148A	14.3368	6.99257	21.681	3.10058	1.63254	0.00023428	0.0123986
TCAGTGCACTACGAACTTTGT	ENSOART00020000601.1	4	MIR148A	34.6236	16.9237	52.3234	3.09172	1.62841	8.4427e-05	0.00495923
AAAGTTCTGAGACACTCCGA	ENSOART00020000601.1	4	MIR148A	35.2657	17.2645	53.267	3.08535	1.62543	5.91923e-05	0.00362567
TCAGTGCACTACAGAACTTTGC	ENSOART00020000601.1	4	MIR148A	1613.37	791.03	2435.72	3.07917	1.62254	2.2621e-11	3.72943e-09
GTACAGCAGGCACAGACAGGCA	ENSOART00020020925.1	12	MIR214	7.81635	3.84596	11.7867	3.06471	1.61575	0.0171205	0.422992
TACAGTAGTCTGCAAATTGGTT	ENSOART00020020988.1	3	MIR199B	6.6431	3.26928	10.0169	3.06395	1.61539	0.00916446	0.265173
TATGTGCCTTTGGACTGCATCGT	ENSOART00020028919.1	2	MIR455	4.20551	2.07307	6.33796	3.05728	1.61225	0.0266692	0.578675
TCAGTGCACTACAACTTTGT	ENSOART00020000601.1	4	MIR148A	174.532	86.2826	262.782	3.04559	1.60672	2.28259e-06	0.000191138
CAGGCTAGGAGAAATGATTGGAT	ENSOART00020014794.1	12	0	20.6041	10.2017	31.0064	3.03932	1.60375	2.32885e-05	0.00157003
TCAGTGCACTACAGAACTTTT	ENSOART00020000601.1	4	MIR148A	22.1524	10.9978	33.3071	3.02853	1.59862	4.10425e-05	0.00259504
TCAGTGCACTACAGAACTTTGTA	ENSOART00020000601.1	4	MIR148A	6422.01	3190.41	9653.62	3.02583	1.59733	3.5338e-12	6.30478e-10
AGGCAGTGTAGTTAGCTGATTGC	ENSOART00020024002.1	15	MIR34C	166.851	82.9757	250.727	3.02169	1.59536	2.8954e-10	4.29217e-08
TCACAGTGAACCGGTCTCTTTC	ENSOART00020040272.1	19	MIR128-2	549.196	273.301	825.092	3.01899	1.59407	0.0372808	0.726694
TCATGCACTACAGAACTTTGT	ENSOART00020000601.1	4	MIR148A	4.74463	2.3615	7.12776	3.01831	1.59374	0.0203168	0.47383
TATGTGCCTTTGGACTACATCGA	ENSOART00020028919.1	2	MIR455	223.849	111.58	336.119	3.01235	1.59089	0.000703603	0.0321001
GCAGTCCATGGGCATATACAC	ENSOART00020028919.1	2	MIR455	277.245	138.263	416.226	3.01039	1.58995	2.03464e-11	3.38607e-09
AGGCAGTGTAGTTAGCTGATTG	ENSOART00020024002.1	15	MIR34C	15.8131	7.90802	23.7181	2.99925	1.5846	0.00787369	0.237566
GCAGTCCATGGGCATATACACA	ENSOART00020028919.1	2	MIR455	90.2954	45.2077	135.383	2.99469	1.58241	2.03293e-09	2.70318e-07
ACAGCGGGCACAGACAGGCAG	ENSOART00020020925.1	12	MIR214	4.24577	2.13578	6.35577	2.97586	1.57331	0.0365553	0.717969
ATTCCTGGAAATACTGTTCTTGT	ENSOART00020015135.1	5	MIR145	5.08182	2.55659	7.60705	2.97547	1.57312	0.0267042	0.578721
GGCAACATAGCGAGACCCCGTCTCTT	ENSOART00020033436.1	7	0	3.44135	1.73218	5.15051	2.97342	1.57213	0.0457462	0.834246
AATCACTAGTTCCACTGCCATC	ENSOART00020023957.1	15	0	31.9262	16.1035	47.7488	2.96511	1.56809	3.38125e-06	0.000274031
AGCCTGGGCAACATAGCGAGACCCTGTCTCTT	ENSOART00020033436.1	7	0	5.79868	2.92648	8.67088	2.9629	1.56701	0.0133617	0.35041
ACGGGTTAGGCTCTTGGGAGCT	ENSOART00020030761.1	15	MIR125B	788.953	399.172	1178.73	2.95294	1.56215	4.70086e-12	8.32037e-10
TCAGTGCACTACAGAACTTTGTCA	ENSOART00020000601.1	4	MIR148A	178.784	90.5816	266.987	2.94747	1.55948	2.92147e-10	4.31681e-08
ATTCCTGGAAATACTGTTCTTG	ENSOART00020015135.1	5	MIR145	19.8967	10.1031	29.6903	2.93873	1.55519	0.0240572	0.539931
TCAGTAGTCTGCACATTGGTT	ENSOART00020020988.1	3	MIR199B	10.1122	5.14353	15.0808	2.932	1.55189	0.00215805	0.0832864
CGTCCAGTTTTCCCAGGAATCCCT	ENSOART00020015135.1	5	MIR145	9.53435	4.85164	14.2171	2.93036	1.55108	0.0138615	0.361368
GATGAAGCACTGTAGCTC	ENSOART00020015114.1	5	MIR143	54.1173	27.5549	80.6797	2.92796	1.5499	2.15855e-07	2.21385e-05
TGCAGTCCATGGGCATATAC	ENSOART00020028919.1	2	MIR455	5.37028	2.73594	8.00461	2.92572	1.54879	0.0189502	0.453592
AATTGCACGGTATCCATCTGCG	ENSOART00020030926.1	X	MIR363	35.9703	18.3299	53.6108	2.92478	1.54833	1.92383e-06	0.00016395
AAAGTTCTGAGACACTCCGAC	ENSOART00020000601.1	4	MIR148A	27.0809	13.8458	40.316	2.91178	1.5419	1.13181e-05	0.000821641
GATCAGTAGTGGGATCGCGCCTGTGAATAGCCACT	ENSOART00020033436.1	7	0	3.89573	1.99886	5.79261	2.89796	1.53504	0.0427307	0.797952
GTCCAGTTTTCCCAGGAATCCCTTT	ENSOART00020015135.1	5	MIR145	270.266	138.696	401.837	2.89726	1.53469	6.26552e-11	9.86857e-09
TGAGATAAAGCACTGTAGCTC	ENSOART00020015114.1	5	MIR143	490.917	251.951	729.884	2.89693	1.53453	2.93525e-11	4.75044e-09
CTAGACTAAAGCTCCTTGAGGA	ENSOART00020007902.1	9	MIR151A	4.28731	2.20208	6.37254	2.89387	1.533	0.0449164	0.826231
GGTTGATCAGAGAACATACA	ENSOART00020016589.1	18	MIR3959	8.23025	4.23916	12.2213	2.88296	1.52755	0.00722786	0.22265
GTATGTGCCTTTGGACTAA	ENSOART00020028919.1	2	MIR455	4.57862	2.35909	6.79815	2.88169	1.52691	0.0386844	0.74554
CAAAGTTCTGAGACACTCCGACT	ENSOART00020000601.1	4	MIR148A	44.7674	23.0824	66.4524	2.87892	1.52553	7.87053e-07	7.25652e-05
TATGTGCCTTTGGACTACATCG	ENSOART00020028919.1	2	MIR455	416.044	214.603	617.485	2.87734	1.52474	8.40453e-07	7.67894e-05
CTGAGATGAAGTACTGTAGCTC	ENSOART00020015114.1	5	MIR143	8.6729	4.51242	12.8334	2.84401	1.50793	0.0256414	0.564115
TATGTGCCTTTGGACTACATCGTA	ENSOART00020028919.1	2	MIR455	8.94941	4.65718	13.2416	2.84328	1.50755	0.00430555	0.148927
TACAGTAGTCTGCACCTTGGTT	ENSOART00020020988.1	3	MIR199B	13.2425	6.89254	19.5924	2.84255	1.50719	0.0154179	0.392472
TCAGTGCTACAGAACTTTGT	ENSOART00020026848.1	3	MIR148B	369.589	192.384	546.793	2.84219	1.507	3.73788e-10	5.44947e-08
ACCATCGACCGTTGATTGTACA	ENSOART00020022912.1	12	MIR181A-1	7.20951	3.75942	10.6596	2.83543	1.50357	0.00945542	0.270194
AGGGCTTAGCTGCTTGTGAGCA	ENSOART00020002386.1	5	MIR27A	2957.02	1544.04	4370	2.83023	1.50092	2.5575e-11	4.17741e-09
AGGCAGTGTAGTTAGCTGATTGCA	ENSOART00020024002.1	15	MIR34C	5.1535	2.69164	7.61535	2.82925	1.50042	0.0380397	0.736065
TCAGTGCACTACAGAACTT	ENSOART00020000601.1	4	MIR148A	722.771	378.187	1067.35	2.82229	1.49686	8.3771e-11	1.30777e-08
TTCAACGGGTATTTATTGAGCA	ENSOART00020027609.1	6	0	60.8552	31.9065	89.8038	2.81459	1.49292	1.54035e-07	1.62387e-05
TTTTGCGATGTGTTCCTAATATGT	ENSOART00020030558.1	X	MIR450A2	17.7423	9.3395	26.145	2.79941	1.48512	0.000289643	0.014911
TTCAACGGGTATTTATTG	ENSOART00020027609.1	6	0	10.1608	5.36038	14.9612	2.79108	1.48082	0.00329674	0.118411
AATCCTTGGAACCTAGGTGTGAGTGCT	ENSOART00020020851.1	X	MIR362	5.65089	2.98382	8.31797	2.78769	1.47907	0.0202767	0.47335
TCAGTGCACTACAGAACTTTGA	ENSOART00020000601.1	4	MIR148A	2265.4	1196.32	3334.48	2.78727	1.47885	2.81152e-06	0.000232486
CATGCCTTGAGTGTAGGACCGTC	ENSOART00020020924.1	X	MIR532	5.04333	2.66417	7.42249	2.78604	1.47822	0.0268009	0.579638
TGAGGTAGGAGGTTGTATAGTG	ENSOART00020016340.1	14	MIRLET7E	9.66746	5.1094	14.2255	2.78419	1.47726	0.00370496	0.130716
ACCATCGACCGTTGAGTGGACA	ENSOART00020002369.1	5	MIR181C	5.35986	2.83409	7.88562	2.78242	1.47634	0.0331249	0.671403
ACAGTAGTCTGCACAGTGGTT	ENSOART00020020988.1	3	MIR199B	44.837	23.7391	65.9348	2.77748	1.47378	0.0226018	0.513142
TATGTGCCTTTGGACTACATCGT	ENSOART00020028919.1	2	MIR455	5500.84	2915.61	8086.07	2.77337	1.47164	1.77862e-07	1.84204e-05
AGTAGTCTGCACATTGGTTAA	ENSOART00020020988.1	3	MIR199B	8.13916	4.32023	11.9581	2.76793	1.46881	0.00938804	0.26885
ACAGTAGTCTGCACATTGGTTAGT	ENSOART00020020988.1	3	MIR199B	19.847	10.5379	29.156	2.76676	1.4682	0.000105215	0.00605239
AAGTCACTAGTGGTTCCGTTT	ENSOART00020010338.1	X	MIR224	12.8268	6.81318	18.8404	2.76529	1.46743	0.00808915	0.241588
ACCATCGACCGTTGAGTGGAC	ENSOART00020002369.1	5	MIR181C	32.8508	17.489	48.2126	2.75674	1.46296	7.53937e-06	0.000570814
GCCTGGGCAACATAGCGAGACCCCGTCTCTA	ENSOART00020033436.1	7	0	7.83933	4.18058	11.4981	2.75035	1.45962	0.00835148	0.247468
TATGTGCCTTTGGACTACAT	ENSOART00020028919.1	2	MIR455	15.9828	8.52872	23.4369	2.748	1.45838	0.0134045	0.351184
GCCTGCTGGGGTGGAACCTGGA	ENSOART00020028745.1	18	MIR370	12.0078	6.41209	17.6034	2.74535	1.45699	0.00150334	0.0611999
TGAGGTAGTAGCTTGTATGGTT	ENSOART00020001164.1	1	MIRLET7C	4.16442	2.239	6.08984	2.7199	1.44355	0.036889	0.722085
TGTGACAGATTGATAACTGAAAG	ENSOART00020030525.1	X	MIR542	20.7962	11.1891	30.4033	2.71722	1.44213	0.000217117	0.0116064
ACAGTAGTTTGCACATTGGTT	ENSOART00020020988.1	3	MIR199B	5.78979	3.11589	8.46369	2.7163	1.44164	0.0344443	0.690478
TTGAGGTAGTAGTTTGTACAGTT	ENSOART00020040592.1	19	MIRLET7G	15.8458	8.57164	23.1199	2.69726	1.43149	0.00040051	0.019717
ATGAAGCACTGTAGCTCT	ENSOART00020015114.1	5	MIR143	6.25117	3.38463	9.1177	2.69385	1.42967	0.0312744	0.647029
AGATGAAGCACTGTAGCTC	ENSOART00020015114.1	5	MIR143	25.475	13.7966	37.1533	2.69292	1.42917	0.00131026	0.0545137
GCAGTCCATGGGCATATACA	ENSOART00020028919.1	2	MIR455	131.994	71.5962	192.391	2.68717	1.42609	6.19364e-09	7.74893e-07
TATGGCTTTTCATTCCTATGTG	ENSOART00020040563.1	19	MIR135A1	33.2345	18.0433	48.4257	2.68387	1.42431	0.00387916	0.136046
AAGCTGGGTTGAGAGGGCGAA	ENSOART00020033234.1	2	MIR320A	6.32355	3.44143	9.20566	2.67495	1.41951	0.0202609	0.47335
TTTGGCACTAGCACATTTTTGCA	ENSOART00020012700.1	4	MIR96	9.65893	5.26648	14.0514	2.66808	1.4158	0.00659698	0.207936
TGCTGATCAGTAGTGGGATCGCGCCTGTGAATAGC	ENSOART00020033436.1	7	0	14.1646	7.74501	20.5841	2.65772	1.41019	0.00517101	0.170896
TCCAGCATCAGTGATTTTGT	ENSOART00020036139.1	11	0	11.218	6.15144	16.2845	2.64726	1.4045	0.00356281	0.126037
TGTGCCTTTGGACTACATCGT	ENSOART00020028919.1	2	MIR455	630.653	346.145	915.162	2.64387	1.40265	5.33498e-10	7.65143e-08
TGACATGAAGCACTGTAGCTC	ENSOART00020015114.1	5	MIR143	77.9379	42.7819	113.094	2.6435	1.40245	4.19563e-07	4.08915e-05
TAGGCAGTGTAGTTAGCTGATT	ENSOART00020024002.1	15	MIR34C	5.59368	3.07059	8.11677	2.64339	1.40239	0.032633	0.665724
TATGTGCCTTTGGACTACATCGTGT	ENSOART00020028919.1	2	MIR455	64.7287	35.6033	93.8542	2.63611	1.39841	5.79583e-07	5.4969e-05
ATGTGCCTTTGGACTACATCGT	ENSOART00020028919.1	2	MIR455	42.7182	23.5183	61.9181	2.63277	1.39658	1.75636e-05	0.00121982
ATGGCACTGGTAGAATTCA	ENSOART00020000107.1	4	MIR183	8.9147	4.90869	12.9207	2.63221	1.39628	0.00778078	0.235839
CTGAGATGAAGCACTGTAGCTT	ENSOART00020015114.1	5	MIR143	19.7037	10.8516	28.5559	2.63149	1.39588	0.000527434	0.0249891
AATCCTTGGACCCTAGGTGTGAGT	ENSOART00020020851.1	X	MIR362	8.79796	4.84751	12.7484	2.62989	1.395	0.0339426	0.684309
CCCTGAACTAGGGGTCTGGAGA	ENSOART00020026340.1	18	MIR345	16.7074	9.22624	24.1886	2.62171	1.39051	0.000836951	0.0373466
GGTGCAGTGCTGCATCTCTG	ENSOART00020015114.1	5	MIR143	4.95181	2.73579	7.16782	2.62002	1.38958	0.046696	0.846835
AGGCAGCGGGGTGTAGTGGATT	ENSOART00020040148.1	19	MIR885	9.63629	5.32497	13.9476	2.61928	1.38917	0.00522497	0.172391
TATGTGCCTTTGGACTACAA	ENSOART00020028919.1	2	MIR455	28.4837	15.8007	41.1667	2.60537	1.38149	0.00194522	0.0767103
CTACAGTAGTCTGCACATTGGTT	ENSOART00020020988.1	3	MIR199B	31.8753	17.7132	46.0374	2.59904	1.37798	1.42094e-05	0.00100938
TGGGATGAAGCACTGTAGCTC	ENSOART00020015114.1	5	MIR143	333.756	185.478	482.034	2.59887	1.37788	0.000331926	0.0168582
TCCAGCCTGGGCAACATAGCGAGACCCCGTCTCTTA	ENSOART00020033436.1	7	0	5.82591	3.24012	8.41169	2.5961	1.37635	0.0414966	0.781247
GTGTTCAGACTACCTGTT	ENSOART00020020970.1	12	MIR199A	13.0655	7.27305	18.8579	2.59284	1.37453	0.039708	0.761016
TATTCATTTATCTCCCAGCCTAT	ENSOART00020014794.1	12	0	10.8503	6.05412	15.6464	2.58442	1.36984	0.00721963	0.222526
GCAGTCCATGGGCATATACACT	ENSOART00020028919.1	2	MIR455	391.681	218.6	564.761	2.58353	1.36934	1.78041e-09	2.39144e-07
TGGGATCGCGCCTGTGAATAGCCACTGTACTC	ENSOART00020033436.1	7	0	5.13227	2.86478	7.39976	2.58301	1.36905	0.046196	0.84071
CGAGATGAAGCACTGTAGCTC	ENSOART00020015114.1	5	MIR143	208.97	116.776	301.163	2.57898	1.3668	3.42903e-08	3.94502e-06
AAAGTTCTGAGACACTCCGACA	ENSOART00020000601.1	4	MIR148A	15.8949	8.89977	22.8901	2.57199	1.36288	0.00144778	0.059257
CCAGCCTGGGCAACATAGCGAGACCCCGTCTCTT	ENSOART00020033436.1	7	0	10.8152	6.059	15.5714	2.56997	1.36175	0.00474182	0.160144
ATCAGTAGTGGGATCGCGCCT	ENSOART00020033436.1	7	0	5.09497	2.85777	7.33218	2.5657	1.35935	0.0462972	0.841683
CTCATGCACACACCCACACGCC	ENSOART00020035226.1	6	0	10.467	5.8719	15.0621	2.56511	1.35902	0.00555953	0.181452
TTTGGCAATGGTAGAACTCAA	ENSOART00020012670.1	4	0	5.69875	3.1979	8.1996	2.56406	1.35843	0.0417437	0.784887
AAAGTTCTGAGACACTCCGACT	ENSOART00020000601.1	4	MIR148A	1666.48	935.315	2397.64	2.56346	1.35809	1.90065e-05	0.00130972
TAGATGAAGCACTGTAGCTC	ENSOART00020015114.1	5	MIR143	5.31658	2.98937	7.64378	2.55699	1.35445	0.0401577	0.766676
TGAGATGAAGCACTGTAACTC	ENSOART00020015114.1	5	MIR143	63.2175	35.568	90.867	2.55474	1.35318	4.53808e-06	0.00035899
TTTGGCAATGGTAGAACTCACT	ENSOART00020012670.1	4	0	44.5183	25.0992	63.9374	2.54739	1.34902	6.05694e-06	0.000467268
CAGTAGTGGGATCGCGCCTGTGAATAGCCAC	ENSOART00020033436.1	7	0	7.69421	4.35393	11.0345	2.53437	1.34163	0.0305818	0.635934
TCACTGGGCATCCTCTGCTTTA	ENSOART00020028308.1	18	0	17.4657	9.91135	25.0201	2.52439	1.33594	0.0271873	0.585118
TGAGATGAAGCACTGTAGCTCGGC	ENSOART00020015114.1	5	MIR143	6.4859	3.70203	9.26976	2.50396	1.32421	0.0329674	0.669751
AGAGATGAAGCACTGTAGCTC	ENSOART00020015114.1	5	MIR143	416.877	238.007	595.746	2.50306	1.3237	0.0100011	0.283795
TGATCAGTAGTGGGATCGCGCCTGTGAATAGCCACT	ENSOART00020033436.1	7	0	6.90411	3.94656	9.86166	2.4988	1.32123	0.0301221	0.630337
TGAAATGAAGCACTGTAGCTC	ENSOART00020015114.1	5	MIR143	76.9025	43.9908	109.814	2.4963	1.31979	7.56767e-05	0.00451779
TCAGTGCACTCAGAACTTTGT	ENSOART00020000601.1	4	MIR148A	13.5505	7.77106	19.3299	2.48742	1.31465	0.00623903	0.199506
CTGAGATGAAGCACTGTAGCTC	ENSOART00020015114.1	5	MIR143	6388.26	3664.78	9111.74	2.4863	1.314	5.83472e-09	7.35203e-07
GGTGCAGTGCTGCATCTCTGG	ENSOART00020015114.1	5	MIR143	620.221	357.295	883.146	2.47175	1.30554	1.04328e-08	1.27218e-06
GTCATACACGGCTCTCCTCTCC	ENSOART00020016812.1	18	MIR485	9.01756	5.19723	12.8379	2.47014	1.30459	0.032336	0.66175
TCATTTATCTCCCAGCCTACA	ENSOART00020014794.1	12	0	18.688	10.7838	26.5921	2.46593	1.30213	0.000677096	0.0310783
ATGAGATGAAGCACTGTAGCTC	ENSOART00020015114.1	5	MIR143	20.6494	11.918	29.3807	2.46523	1.30173	0.000422346	0.0206957
TCACAGTGAACCGGTCTCTTTCA	ENSOART00020040272.1	19	MIR128-2	60.3473	34.8499	85.8448	2.46327	1.30058	7.01931e-06	0.00053604
TGAGGTAGGAGGTTGTATGGTT	ENSOART00020016340.1	14	MIRLET7E	6.12276	3.53823	8.70729	2.46091	1.29919	0.0455001	0.831476
TGAGATGAAGCACTGTAGCTCGG	ENSOART00020015114.1	5	MIR143	2559.89	1480.12	3639.66	2.45903	1.29809	6.91072e-09	8.62568e-07
CAGTGCATGACAGAACTTGG	ENSOART00020033075.1	11	MIR152	10.1408	5.87059	14.4109	2.45477	1.29559	0.0106334	0.296646
CAGTAGTCTGCACATTGGTTAGA	ENSOART00020020970.1	12	MIR199A	11.2937	6.54296	16.0445	2.45218	1.29407	0.00580305	0.188179
CAGTCCATGGGCATATACAC	ENSOART00020028919.1	2	MIR455	8.02229	4.65957	11.385	2.44336	1.28887	0.0211769	0.489399
AGGGGTGCTATCTGTGGTTGAGGACA	ENSOART00020025926.1	18	MIR342	17.3148	10.0579	24.5717	2.44302	1.28867	0.001347	0.0557357
AATGGCGCCACTAGGGTTGTGCA	ENSOART00020025358.1	X	MIR652	6.62172	3.8532	9.39024	2.437	1.28511	0.0289208	0.61124
TGAGATGAAGCACCGTAGCTC	ENSOART00020015114.1	5	MIR143	206.153	120.007	292.299	2.43568	1.28432	1.63671e-07	1.71182e-05
TACAGTAGTCTGCACAGTGGTT	ENSOART00020020988.1	3	MIR199B	21.3235	12.4412	30.2058	2.42788	1.2797	0.0231036	0.522963
TGAGACGAAGCACTGTAGCTC	ENSOART00020015114.1	5	MIR143	156.785	91.5431	222.027	2.42538	1.27821	4.0819e-07	3.98565e-05
AACATTCAACCTGTCGGTGAGA	ENSOART00020002369.1	5	MIR181C	13.0348	7.61396	18.4556	2.42391	1.27734	0.00584874	0.189429
TATTCATTTATCTCCCAGCCTAC	ENSOART00020014794.1	12	0	171.606	100.444	242.769	2.41696	1.2732	1.49365e-07	1.57778e-05
TACAGTAGTCTGCACATTA	ENSOART00020020988.1	3	MIR199B	9.33516	5.47209	13.1982	2.41192	1.27018	0.0204888	0.477249
GGTCCACATCAAGTCGTG	ENSOART00020002386.1	5	MIR27A	14.1278	8.29237	19.9632	2.40742	1.26749	0.00323806	0.116893
TGAGGTGAAGCACTGTAGCTC	ENSOART00020015114.1	5	MIR143	184.326	108.234	260.418	2.40606	1.26667	3.75766e-07	3.68947e-05
TTGAGATGAAGCACTGTAGCT	ENSOART00020015114.1	5	MIR143	6.71244	3.94328	9.4816	2.40449	1.26573	0.0291146	0.614433
TTTGGCAATGGTAGAACTCACAA	ENSOART00020012670.1	4	0	29.2112	17.1741	41.2484	2.40178	1.2641	0.000243407	0.012792
ACGGGTTAGGCTCTTGGGAGCA	ENSOART00020030761.1	15	MIR125B	6.83691	4.03558	9.63823	2.38831	1.25599	0.0359039	0.709235
TGATATGAAGCACTGTAGCTC	ENSOART00020015114.1	5	MIR143	229.219	135.54	322.899	2.38232	1.25237	0.00679541	0.213049
TGAGATGAGGCACTGTAGCTC	ENSOART00020015114.1	5	MIR143	577.552	342.19	812.915	2.37563	1.24831	8.89493e-08	9.68595e-06
TTCAACGGGTATTTATTGAGC	ENSOART00020027609.1	6	0	417.668	247.804	587.532	2.37095	1.24547	1.08065e-07	1.15536e-05
TGCGATGAAGCACTGTAGCTC	ENSOART00020015114.1	5	MIR143	6.82408	4.05257	9.59559	2.36778	1.24353	0.0359161	0.709235
TCAGTGCACTACAGAACTTTA	ENSOART00020000601.1	4	MIR148A	30.0082	17.8976	42.1187	2.35331	1.23469	0.00353839	0.125378
TGAGATGAAGCACTATAGCTC	ENSOART00020015114.1	5	MIR143	93.151	55.6173	130.685	2.34971	1.23248	2.24083e-05	0.00151455
GGTGCAGTGCTGCATCTCTGGT	ENSOART00020015114.1	5	MIR143	280.757	167.931	393.584	2.34372	1.2288	1.62931e-06	0.000140893
TACAGTAGTCTGCACATTGGTTAG	ENSOART00020020988.1	3	MIR199B	17.3719	10.3979	24.3458	2.34142	1.22738	0.0150839	0.385494
TGAGATCAAGCACTGTAGCTC	ENSOART00020015114.1	5	MIR143	43.9738	26.3957	61.5518	2.33189	1.2215	8.04373e-05	0.00477231
TAGTGCAATATTGCTTATAGGGA	ENSOART00020023087.1	11	MIR454	31.0835	18.6719	43.4951	2.32944	1.21998	0.000169729	0.0093275
TAGGTAGTTTCATGTTGTTGGG	ENSOART00020027780.1	3	MIR196A2	201.746	121.253	282.239	2.3277	1.2189	2.65202e-07	2.68356e-05
TTTGGCAATGGTAGAACTCA	ENSOART00020012670.1	4	0	162.979	98.0767	227.882	2.32351	1.2163	6.55165e-07	6.15855e-05
TGAGATGAAGCACTGTGGCTC	ENSOART00020015114.1	5	MIR143	200.621	120.75	280.492	2.32292	1.21594	1.07912e-05	0.000790983
TCCATTACACTACCCTGCCTCT	ENSOART00020040148.1	19	MIR885	102.225	61.5705	142.88	2.32059	1.21449	7.62577e-06	0.000575707
CACGCTCATGCACACACCC	ENSOART00020035226.1	6	0	31.2917	18.888	43.6954	2.31339	1.21001	0.000148624	0.00828816
TACAGTAGTCTGCACATTGGTTT	ENSOART00020020988.1	3	MIR199B	5985.2	3613.48	8356.93	2.31271	1.20958	3.13215e-08	3.6511e-06
TGAGATGAAGCACTGTAGCTC	ENSOART00020015114.1	5	MIR143	1.06115e+06	641748	1.48055e+06	2.30705	1.20605	9.87695e-08	1.06026e-05
TGAGATGAAGCACTGTAGCTCGGA	ENSOART00020015114.1	5	MIR143	60.1716	36.3934	83.9498	2.30673	1.20585	2.54243e-05	0.00169673
TGAGATGAAGCACTGTAGCTCGGT	ENSOART00020015114.1	5	MIR143	286.081	173.062	399.101	2.30612	1.20547	3.72039e-07	3.66649e-05
AGGGCTTAGCTGCTTGTGAGC	ENSOART00020002386.1	5	MIR27A	385.152	233.121	537.183	2.30431	1.20433	3.24348e-07	3.23261e-05
TACAGCAGGCACAGACAGGCAA	ENSOART00020020925.1	12	MIR214	26.5909	16.1047	37.0771	2.30225	1.20304	0.00108	0.0464303
CCTGAACTAGGGGTCTGGAGA	ENSOART00020026340.1	18	MIR345	14.0531	8.51376	19.5924	2.30126	1.20243	0.00466381	0.15842
ACAGTAGTCTGCACATTGGC	ENSOART00020020988.1	3	MIR199B	12.6132	7.64993	17.5765	2.2976	1.20013	0.0157198	0.398123
TATGGCACTGGTAGAATTCACA	ENSOART00020000107.1	4	MIR183	9.92222	6.03102	13.8134	2.2904	1.1956	0.0183419	0.442833
CCTAGTGTTCAGACTACCTGTT	ENSOART00020020970.1	12	MIR199A	15.072	9.18286	20.9612	2.28264	1.1907	0.00709406	0.219715
TCAGTGCACTACAGAACTTT	ENSOART00020000601.1	4	MIR148A	848.563	517.243	1179.88	2.2811	1.18973	2.41247e-07	2.45053e-05
TGAGATGAAGCACTGTAGCTCGC	ENSOART00020015114.1	5	MIR143	50.5216	30.8382	70.205	2.27656	1.18685	0.000167715	0.00922642
ACAGATTCGATTCTAGGGGA	ENSOART00020000340.1	2	MIR10B	6.95832	4.25484	9.6618	2.27078	1.18319	0.0373472	0.727453
AACATTCATTGTTGTCGGTGG	ENSOART00020022876.1	12	MIR181B1	30.5308	18.7002	42.3614	2.26529	1.1797	0.00030854	0.015853
GGTAAACGACTTGCACATGAACGT	ENSOART00020038705.1	21	MIR708	7.39509	4.53671	10.2535	2.26011	1.17639	0.0412883	0.778994
TACAGTAGTCTGCACATTGGC	ENSOART00020020988.1	3	MIR199B	18.6494	11.4423	25.8566	2.25975	1.17616	0.0166481	0.415199
GAGGTAGTAGGTTGTGTGGT	ENSOART00020003193.1	3	0	10.4805	6.43282	14.5281	2.25844	1.17533	0.0359311	0.709268
TTACAGTAGTCTGCACATTGGTT	ENSOART00020020988.1	3	MIR199B	14.1154	8.67442	19.5563	2.25448	1.1728	0.0122095	0.328496
TACAGTAGTCTGCACATTGGTTG	ENSOART00020020988.1	3	MIR199B	61.214	37.6311	84.7969	2.25337	1.17209	5.5083e-05	0.00338965
TACAGCAGTCTGCACATTGGTT	ENSOART00020020988.1	3	MIR199B	6.84839	4.2132	9.48358	2.25092	1.17052	0.0358931	0.709235
TGAGATGAAACACTGTAGCTC	ENSOART00020015114.1	5	MIR143	74.9872	46.1964	103.778	2.24646	1.16765	0.00373789	0.131576
TTCAAGTAATCCAGGATAGGCTTTTT	ENSOART00020030226.1	3	MIR26A	9.18573	5.66509	12.7064	2.24292	1.16538	0.0432141	0.804423
AAAAGCTGGGTTGAGAGGGCGAAAA	ENSOART00020033234.1	2	MIR320A	14.6979	9.06846	20.3274	2.24155	1.1645	0.00397887	0.138715
TCAGTGCATAACAGAACTTGG	ENSOART00020033075.1	11	MIR152	13.836	8.53667	19.1353	2.24154	1.16449	0.00614164	0.196748
GGTGCAGTGCTGCATCTCTGGTCT	ENSOART00020015114.1	5	MIR143	7.72393	4.77987	10.668	2.23186	1.15825	0.0411705	0.778158
CACGCTCATGCACACACCCAT	ENSOART00020035226.1	6	0	18.9004	11.7114	26.0895	2.2277	1.15555	0.00253393	0.0953097
TCTGAGATGAAGCACTGTAGCTC	ENSOART00020015114.1	5	MIR143	259.643	160.945	358.34	2.22647	1.15476	1.2244e-06	0.000108721
ATGACCTATGAATTGACAGA	ENSOART00020014260.1	12	0	10.5679	6.55542	14.5803	2.22417	1.15326	0.0195652	0.462039
TTTGGCAATGGTAGAACTCAC	ENSOART00020012670.1	4	0	369.572	229.395	509.75	2.22215	1.15196	6.25678e-07	5.90234e-05
TGAGATGAAGCACTGCAGCTC	ENSOART00020015114.1	5	MIR143	187.223	116.339	258.107	2.21859	1.14964	3.97484e-06	0.00031824
ACCCTGCAGCCAAAGAAGCTAC	ENSOART00020029045.1	11	0	10.688	6.64989	14.726	2.21448	1.14697	0.0293513	0.618118
CTGAGATGAAGCACTGTAGCTCT	ENSOART00020015114.1	5	MIR143	753.796	469.213	1038.38	2.21302	1.14602	4.9825e-07	4.80299e-05
TGAGGTAGTAGTTGTATGGTT	ENSOART00020001164.1	1	MIRLET7C	18.9187	11.7823	26.0551	2.21138	1.14495	0.0023558	0.0899522
CAGTCCATGGGCATATACACT	ENSOART00020028919.1	2	MIR455	16.2825	10.1516	22.4134	2.20788	1.14266	0.00643285	0.204124
TCCAGCCTGGGCAACATAGCGAGACCCCGTCTCTT	ENSOART00020033436.1	7	0	9.21088	5.75091	12.6708	2.20328	1.13965	0.0489315	0.871904
GAAGTTCTGTTATACACTC	ENSOART00020026848.1	3	MIR148B	9.28867	5.81263	12.7647	2.19603	1.1349	0.027118	0.584579
TGGAGTGTGACAATGGTGTTT	ENSOART00020038776.1	23	MIR122	7.52456	4.71015	10.339	2.19504	1.13425	0.0398893	0.762939
TGAGATTAAGCACTGTAGCTC	ENSOART00020015114.1	5	MIR143	162.616	101.807	223.425	2.19458	1.13395	8.63998e-05	0.00506362
TCAGTGCACTACAGAACTTTGTCTT	ENSOART00020000601.1	4	MIR148A	34.5877	21.6655	47.5099	2.19288	1.13283	0.000450167	0.0217966
TTTTGCGATGTGTTCCTAATATG	ENSOART00020030558.1	X	MIR450A2	66.1449	41.4836	90.8063	2.18897	1.13025	0.0029244	0.107625
TTTCAGTCGGATGTTTGCAG	ENSOART00020041416.1	9	MIR30A	43.2115	27.1035	59.3194	2.18862	1.13002	0.00670583	0.210918
CATTATTACTTTTGGTACGCGC	ENSOART00020003945.1	3	MIR126	39.7068	24.9438	54.4699	2.18371	1.12678	0.000258791	0.0134668
CACGCTCATGCACACACCCA	ENSOART00020035226.1	6	0	101.725	63.9118	139.538	2.18329	1.1265	7.57235e-06	0.000572491
TACAGTAGTCTGCACATT	ENSOART00020020988.1	3	MIR199B	127.828	80.3402	175.316	2.18217	1.12576	1.35037e-05	0.000961838
TCAGTGCACTACAGAACTTTGTCT	ENSOART00020000601.1	4	MIR148A	1083.54	681.535	1485.55	2.17972	1.12414	1.47611e-06	0.00012955
GTCCAGTTTTCCCAGGAATCCCTT	ENSOART00020015135.1	5	MIR145	758.752	477.309	1040.19	2.17929	1.12386	5.58733e-07	5.32779e-05
TGAGATGAAGCAGTGTAGCTC	ENSOART00020015114.1	5	MIR143	7.91931	4.9876	10.851	2.1756	1.12141	0.0361343	0.712216
ACGGGTTAGGCTCTTGGGAGCTT	ENSOART00020030761.1	15	MIR125B	90.6748	57.1099	124.24	2.17545	1.12131	0.00127069	0.0532864
TGATGAAGCACTGTAGCTC	ENSOART00020015114.1	5	MIR143	8.46093	5.33572	11.5861	2.17143	1.11864	0.0394044	0.756386
TTGCATAGTCACAAAAGTGATC	ENSOART00020020750.1	2	MIR153-1	24.3702	15.3825	33.358	2.16857	1.11675	0.00150602	0.0612617
AACATTCAACGCTGTCGG	ENSOART00020022912.1	12	MIR181A-1	14.7161	9.3061	20.1262	2.16268	1.11282	0.00676801	0.212442
CAGTAGTCTGTACATTGGTT	ENSOART00020020988.1	3	MIR199B	10.7941	6.82719	14.761	2.16209	1.11243	0.020729	0.48118
ACTGGACTTGGAGTCAGAAA	ENSOART00020016319.1	5	MIR378A	26.8818	17.0145	36.7491	2.15987	1.11095	0.000896898	0.0397202
CCTGTCTACACTTGCTGTGC	ENSOART00020020925.1	12	MIR214	21.6102	13.6971	29.5233	2.15545	1.10799	0.00234512	0.0897387
TCAGTGCATGACAGAACTTGGG	ENSOART00020033075.1	11	MIR152	582.065	369.859	794.27	2.14749	1.10265	9.90866e-07	8.91813e-05
ACGCTCATGCACACACCCACA	ENSOART00020035226.1	6	0	12.472	7.92774	17.0162	2.14641	1.10193	0.010341	0.29141
AACATTTAACGCTGTCGGTGAGT	ENSOART00020022912.1	12	MIR181A-1	9.00801	5.73196	12.2841	2.14308	1.09969	0.0365619	0.717969
TGAGAAGAAGCACTGTAGCTC	ENSOART00020015114.1	5	MIR143	187.473	119.497	255.45	2.1377	1.09606	1.44165e-05	0.00101999
TGAGATGAAGCACTGTAGCTCG	ENSOART00020015114.1	5	MIR143	13276.9	8469.01	18084.8	2.13541	1.09451	9.18545e-07	8.29543e-05
TGAGATGGAGCACTGTAGCTC	ENSOART00020015114.1	5	MIR143	222.79	142.162	303.417	2.1343	1.09376	0.000431311	0.0210571
TGAGGTAGTAGGTTGTATGGTG	ENSOART00020001164.1	1	MIRLET7C	34.2212	21.8447	46.5978	2.13314	1.09298	0.0011056	0.0473753
TCCAGCATCAGTGATTTTGTT	ENSOART00020036139.1	11	0	187.329	119.71	254.949	2.12972	1.09066	4.92486e-06	0.000387847
GCCTGTCTACACTTGCTGTGC	ENSOART00020020925.1	12	MIR214	15.4977	9.91677	21.0786	2.12555	1.08784	0.0088339	0.258577
TGAGATGAAGCACTGGAGCTC	ENSOART00020015114.1	5	MIR143	15.6831	10.0385	21.3276	2.12457	1.08717	0.0119437	0.323183
GTCCAGTTTTCCCAGGAATCCCTA	ENSOART00020015135.1	5	MIR145	58.2287	37.3933	79.064	2.11439	1.08024	9.92255e-05	0.00573903
TCAGTAGTGGGATCGCGCCTGTGAATAGCCACT	ENSOART00020033436.1	7	0	10.9347	7.02288	14.8466	2.11403	1.08	0.0212954	0.490824
TTTGGCACTAGCACATTTTTGA	ENSOART00020012700.1	4	MIR96	14.4927	9.31055	19.6749	2.11318	1.07942	0.00914084	0.264896
TCTCTGGGCCTGTGTCTTAG	ENSOART00020015928.1	14	MIR330	67.0133	43.064	90.9626	2.11227	1.07879	0.0242038	0.541383
GTCCAGTTTTCCCAGGAATCCCTTA	ENSOART00020015135.1	5	MIR145	11.5141	7.40747	15.6208	2.10879	1.07641	0.0143383	0.370694
AACAGTAGTCTGCACATTGGTT	ENSOART00020020988.1	3	MIR199B	23.7684	15.3061	32.2307	2.10574	1.07433	0.00326589	0.117696
AGTAGTCTGCACATTGGTT	ENSOART00020020988.1	3	MIR199B	100.124	64.5345	135.714	2.10296	1.07242	0.000185536	0.0101226
CTCCGTTTGCCTGTTTTGCTGAT	ENSOART00020035100.1	X	0	16.8558	10.8671	22.8446	2.10217	1.07188	0.00650524	0.206076
AGTAGTCTGCACATTGGT	ENSOART00020020988.1	3	MIR199B	9.38464	6.05598	12.7133	2.0993	1.06991	0.0442454	0.817582
ACAGCAGGCACAGACAGGCAT	ENSOART00020020925.1	12	MIR214	48.1455	31.0759	65.2151	2.09857	1.06941	0.000829559	0.0371421
TCTTTGGTTATCTAGCTGTATGT	ENSOART00020036020.1	5	MIR9-2	35.2519	22.7646	47.7391	2.09708	1.06838	0.000906741	0.0400358
CCCTGAACTAGGGGTCTGGAG	ENSOART00020026340.1	18	MIR345	79.5416	51.3666	107.717	2.09702	1.06834	7.55497e-05	0.00451779
TGAGATAAAGCACTGTAGCT	ENSOART00020015114.1	5	MIR143	99.0403	63.9639	134.117	2.09676	1.06816	0.00047339	0.0227545
GTAAACATCCTCGACTGGAAGC	ENSOART00020041416.1	9	MIR30A	30.9637	20.0456	41.8818	2.08932	1.06304	0.00104505	0.045111
TGAGATGTAGCACTGTAGCTC	ENSOART00020015114.1	5	MIR143	83.0116	53.8686	112.155	2.082	1.05797	0.000140127	0.00786406
TTTGGCACTAGCACATTTTTGC	ENSOART00020012700.1	4	MIR96	91.6666	59.5207	123.812	2.08016	1.05669	9.03572e-05	0.00527802
AGCAGCATTGTACAGGGCTAT	ENSOART00020020793.1	16	MIR103	339.719	220.606	458.831	2.07987	1.05649	6.35458e-06	0.000488804
GGGACTTTTGGGGGCAGATGTG	ENSOART00020030151.1	24	MIR365A	8.24555	5.35488	11.1362	2.07964	1.05633	0.0393939	0.756386
ACAGTAGTCTGTACATTGGTT	ENSOART00020020988.1	3	MIR199B	20.5885	13.3789	27.7981	2.07777	1.05503	0.00430033	0.148844
TGAGATGACGCACTGTAGCTC	ENSOART00020015114.1	5	MIR143	36.8446	23.9514	49.7379	2.07661	1.05423	0.000950925	0.0415908
TACAGTAGTCTGCACATTGGTT	ENSOART00020020988.1	3	MIR199B	39616.9	25763.2	53470.6	2.07546	1.05343	1.90862e-06	0.000162916
CATGCCTTGAGTGTAGGACC	ENSOART00020020924.1	X	MIR532	123.602	80.4076	166.797	2.07439	1.05269	3.01302e-05	0.00196858
AACATTCATTGTTGTCGGTGGGTT	ENSOART00020022876.1	12	MIR181B1	47.2949	30.7788	63.8109	2.07321	1.05187	0.00036538	0.0182421
CAGTAGTCTGCACATTGGTTAT	ENSOART00020020988.1	3	MIR199B	127.315	82.9115	171.718	2.0711	1.0504	2.14132e-05	0.00146223
TGAGGTGGTAGGTTGTATGGTT	ENSOART00020001164.1	1	MIRLET7C	9.20545	6.00522	12.4057	2.06581	1.04671	0.0433371	0.806146
ACAGTAGTCTGCACATTGGTG	ENSOART00020020988.1	3	MIR199B	16.4281	10.7177	22.1385	2.06561	1.04656	0.00909656	0.264075
CAGTAGTCTGCACATTGGTTAG	ENSOART00020020988.1	3	MIR199B	35.2101	22.9856	47.4346	2.06367	1.04521	0.00152938	0.0619264
TGTGATGAAGCACTGTAGCTC	ENSOART00020015114.1	5	MIR143	45.2048	29.5601	60.8494	2.0585	1.04159	0.0382981	0.739983
AACATTCATTGCTGTCGGTGT	ENSOART00020022876.1	12	MIR181B1	14.9833	9.80575	20.1609	2.05602	1.03986	0.0127915	0.339062
GTACAGCAGGCACAGACAGGC	ENSOART00020020925.1	12	MIR214	11.0996	7.28438	14.9148	2.04751	1.03387	0.0221527	0.505766
CAGTAGTCTGCACATTGGT	ENSOART00020020988.1	3	MIR199B	1098.59	721.993	1475.19	2.04322	1.03085	5.47104e-06	0.000426419
TATTCATTTATCTCCCAGCCT	ENSOART00020014794.1	12	0	16.9501	11.1631	22.7371	2.03681	1.02631	0.0108168	0.300972
TACAGTAGTCTGCACATTGG	ENSOART00020020988.1	3	MIR199B	640.988	422.469	859.508	2.03449	1.02466	7.3006e-06	0.000555118
TACAGTAGTCTGCACATTGGTTAT	ENSOART00020020988.1	3	MIR199B	87.8814	57.927	117.836	2.03421	1.02447	8.1182e-05	0.00480572
TACAGCAGGCACAGACAGGC	ENSOART00020020925.1	12	MIR214	118.624	78.2264	159.022	2.03285	1.0235	7.5332e-05	0.00450986
TGGGGTAGTAGGTTGTATGGTT	ENSOART00020001164.1	1	MIRLET7C	15.0934	9.96902	20.2178	2.02807	1.0201	0.00769482	0.233903
ACAGTAGTCTGCACATTGGT	ENSOART00020020988.1	3	MIR199B	4434.85	2929.51	5940.19	2.02771	1.01985	3.30009e-06	0.000268276
TCAAGTAATCCAGGATAGGCTT	ENSOART00020040548.1	19	MIR26A1	8.69754	5.74615	11.6489	2.02726	1.01953	0.0489201	0.871904
CATGCCTTGAGTGTAGGACCGTTA	ENSOART00020020924.1	X	MIR532	20.0752	13.2778	26.8726	2.02388	1.01712	0.00729864	0.223918
TCGTACCGTGAGTAATAATGCGC	ENSOART00020003945.1	3	MIR126	14.6186	9.66999	19.5673	2.0235	1.01686	0.0141098	0.366399
CCCAGTGTTTAGACTATC	ENSOART00020020988.1	3	MIR199B	11.8987	7.87244	15.9249	2.02287	1.0164	0.0206001	0.479481
AATTGCACGGTATCCATCTGCGA	ENSOART00020030926.1	X	MIR363	10.0183	6.62987	13.4067	2.02216	1.0159	0.0340838	0.685738
CATGCCTTGAGTGTAGGACA	ENSOART00020020924.1	X	MIR532	27.306	18.1037	36.5083	2.01661	1.01193	0.0032519	0.117312
TCAGTGCATGATAGAACTTGG	ENSOART00020033075.1	11	MIR152	10.0732	6.68498	13.4614	2.01367	1.00983	0.0475756	0.855939
TACAGCAGGCACAGACAGG	ENSOART00020020925.1	12	MIR214	191.951	127.433	256.468	2.01257	1.00904	1.15016e-05	0.000832678
TCAAGAGCAATAACGAAAAAT	ENSOART00020001083.1	4	MIR335	17.7237	11.7881	23.6594	2.00706	1.00509	0.00846357	0.250508
TCTCTGGGCCTGTGTCTTAGGCTT	ENSOART00020015928.1	14	MIR330	11.5829	7.70544	15.4603	2.00642	1.00462	0.0302286	0.631873
CAATCACTAGTTCCACTGCCATC	ENSOART00020023957.1	15	0	15.1081	10.0568	20.1595	2.00457	1.00329	0.0287909	0.608738
TCCGTCTCAGTTACTTTATAGCA	ENSOART00020020933.1	5	MIR340	9.41888	6.27439	12.5634	2.00232	1.00168	0.0390651	0.752022
TACCCTGTAGAACCGAATTTGTGC	ENSOART00020000340.1	2	MIR10B	25.494	16.9832	34.0048	2.00227	1.00163	0.00328117	0.117966
TGAGATGAAGCAATGTAGCTC	ENSOART00020015114.1	5	MIR143	125.844	83.8574	167.831	2.00139	1.001	0.00889762	0.260011
CAGCCTGGGCAACATAGCGAGACCCCGTCTCTT	ENSOART00020033436.1	7	0	12.7702	8.50975	17.0307	2.00131	1.00095	0.0198591	0.466688
TGGACGGAGAACTGATAAG	ENSOART00020035488.1	18	MIR184	34.7018	46.3017	23.102	0.498944	-1.00305	0.00306573	0.111908
TCCCCCAGGTGTGATTCTGATTTG	ENSOART00020033973.1	X	MIR361	463.171	618.301	308.041	0.498206	-1.00519	4.77333e-06	0.000376474
TGAGAACTGAATCCCATAGGCTGT	ENSOART00020040064.1	22	MIR146B	11.5443	15.4207	7.66796	0.49725	-1.00796	0.0341865	0.687394
GCCCTAGGGACTCAGTTCTGG	ENSOART00020040064.1	22	MIR146B	12.3845	16.5524	8.21671	0.496407	-1.01041	0.0162952	0.408903
TAGCTTATCAGACTGATCTTGAC	ENSOART00020019701.1	11	MIR21	26.5453	35.4814	17.6092	0.496293	-1.01074	0.0107239	0.298701
TAGCTTATCAGACTGATGTTGAC	ENSOART00020019701.1	11	MIR21	514302	687563	341041	0.496014	-1.01155	0.00472345	0.159728
CTTATCAGGTTGTATTGTAATC	ENSOART00020029490.1	X	MIR374A	25.3576	33.9279	16.7872	0.494791	-1.01511	0.00348628	0.124076
TAGCTTAACAGACTGATGTTGAC	ENSOART00020019701.1	11	MIR21	57.1033	76.4058	37.8009	0.494738	-1.01526	0.0150743	0.385494
TGGCTAAGTTCAGCAGGAACAG	ENSOART00020002397.1	5	MIR24-2	11.8825	15.9003	7.86473	0.494626	-1.01559	0.0251281	0.55659
ATCACAGTGGCTAAGTTCT	ENSOART00020003880.1	2	MIR27B	9.96277	13.3359	6.58968	0.494132	-1.01703	0.0259787	0.569294
TGTAAACATCCCCGACTGT	ENSOART00020008633.1	9	MIR30D	11.9129	15.9523	7.87357	0.493569	-1.01868	0.0411899	0.778158
ATCTAGACTGTGAGCTTCTAGA	ENSOART00020038705.1	21	MIR708	71.8633	96.2414	47.4851	0.493396	-1.01918	0.00911547	0.264478
TTTTTCATTATTGCTCCTGACT	ENSOART00020001083.1	4	MIR335	55.8617	74.8154	36.908	0.493321	-1.0194	0.000354052	0.017811
TCGTGTCTTGTGTTGCAGCCGGAA	ENSOART00020033871.1	23	MIR187	10.2885	13.7844	6.79251	0.492767	-1.02102	0.0348255	0.69508
TGAGAACTGAATTCCATAGGCT	ENSOART00020040064.1	22	MIR146B	5206.53	6977.59	3435.48	0.492359	-1.02222	2.7517e-06	0.000228253
ATCACATTGCCAGGGATTTA	ENSOART00020002379.1	5	MIR23A	66.2052	88.7378	43.6726	0.492154	-1.02282	0.000330492	0.0168015
TGTCTCAGTTCAGCAGGAACAG	ENSOART00020002397.1	5	MIR24-2	9.21185	12.3529	6.0708	0.491447	-1.02489	0.0447595	0.824629
TTCACAGCGGCTAAGTTCTG	ENSOART00020003880.1	2	MIR27B	10.4043	13.9593	6.84919	0.490654	-1.02722	0.0320956	0.658614
TAGCCTATCAGACTGATGTTGA	ENSOART00020019701.1	11	MIR21	19.4022	26.0352	12.7692	0.490459	-1.02779	0.00580872	0.188248
TACCACAGGGTAGAACCACGA	ENSOART00020016472.1	14	MIR140	11.8811	15.9432	7.81903	0.490431	-1.02788	0.025136	0.55659
CAACGGAATCCCAAAAGTAGCT	ENSOART00020034823.1	19	MIR191	10.6334	14.2713	6.99544	0.490177	-1.02863	0.0325647	0.665291
TTTTTCATTATTGCTCCTGA	ENSOART00020001083.1	4	MIR335	9.19486	12.341	6.04875	0.490136	-1.02875	0.0321694	0.659143
AAATACTGCCTGGTAATGATGAC	ENSOART00020018302.1	12	MIR200B	14.6544	19.671	9.63777	0.489949	-1.0293	0.0119353	0.323183
TACAGTACTGTGATAACT	ENSOART00020040841.1	1	MIR101-1	249.974	335.658	164.29	0.489456	-1.03075	8.96595e-06	0.000670192
ATTGCCAGGGATTACCAC	ENSOART00020003894.1	2	MIR23B	12.5262	16.8327	8.2197	0.488316	-1.03411	0.0306899	0.63768
CAACGGAATCCCAAAAGCA	ENSOART00020034823.1	19	MIR191	42.1522	56.6546	27.6498	0.488042	-1.03492	0.00133086	0.055176
TAGCTTAACAGACTGATGTTGA	ENSOART00020019701.1	11	MIR21	10.0261	13.4787	6.57359	0.487704	-1.03592	0.0448725	0.825711
CACTAGATTGAGAGCTCCTG	ENSOART00020039461.1	1	MIR28	107.415	144.459	70.3703	0.487129	-1.03762	2.19043e-05	0.00148427
TAATACTGCCTGGTAATGA	ENSOART00020018302.1	12	MIR200B	57.0158	76.6935	37.3381	0.486849	-1.03845	0.000360082	0.01808
TAGCTTATCAGACTGACGTTGAC	ENSOART00020019701.1	11	MIR21	63.0648	84.8375	41.2922	0.486721	-1.03883	0.0110625	0.306036
TTCACAGTGGATAAGTTCTGCA	ENSOART00020003880.1	2	MIR27B	9.79355	13.177	6.41009	0.48646	-1.03961	0.034622	0.692989
AAAACCTGAATGAACTTTTTGG	ENSOART00020038950.1	X	0	98.4167	132.429	64.4043	0.48633	-1.03999	0.00235113	0.0898385
TAACACTGTCTGGTAAAGATGG	ENSOART00020035101.1	3	0	54.1509	72.8653	35.4365	0.486329	-1.04	0.00839734	0.248687
TAGCTTATCAGACTGATGCTGA	ENSOART00020019701.1	11	MIR21	19.5621	26.3245	12.7998	0.486231	-1.04029	0.00601049	0.193838
TAGCTTATCAGACTGATGTTGA	ENSOART00020019701.1	11	MIR21	101142	136149	66134.3	0.48575	-1.04171	3.34484e-05	0.00215609
TAGCTTATCAGACTGATGT	ENSOART00020019701.1	11	MIR21	1185.72	1596.51	774.941	0.485398	-1.04276	3.21708e-06	0.000262334
TAGCTTATCAGACCGATGTTGAC	ENSOART00020019701.1	11	MIR21	102.095	137.467	66.7228	0.485372	-1.04284	0.00565058	0.183685
TAATACTGCCGGGTAATGATGGG	ENSOART00020035124.1	3	MIR200C	18.3453	24.7127	11.9779	0.484688	-1.04487	0.0105831	0.295869
TGCCCTAGGGACTCAGTTCTGG	ENSOART00020040064.1	22	MIR146B	96.4509	130.029	62.8725	0.483525	-1.04834	3.57417e-05	0.00229554
TAGCTTATCGGACTGATGTTGAC	ENSOART00020019701.1	11	MIR21	117.581	158.549	76.6132	0.483215	-1.04926	0.0155122	0.393923
GAAAAGCTGGGTTGAGAGGGCG	ENSOART00020033234.1	2	MIR320A	47.0349	63.432	30.6377	0.483001	-1.0499	0.000469733	0.0226198
CTAATACTGCCGGGTAATGATG	ENSOART00020035124.1	3	MIR200C	60.5555	81.6877	39.4232	0.482609	-1.05107	0.00815141	0.242762
TAATGCTGCCTGGTAATGAT	ENSOART00020018302.1	12	MIR200B	52.3536	70.6511	34.0562	0.482034	-1.05279	0.000207648	0.0111565
TAGCTTATCAGACTGATGTTGAT	ENSOART00020019701.1	11	MIR21	248.796	335.861	161.731	0.481542	-1.05427	0.00205154	0.0800085
TAACACTGTCTGGTAAAGATGGA	ENSOART00020035101.1	3	0	45.9714	62.0635	29.8793	0.481431	-1.0546	0.0377471	0.733084
TAATAATGCCTGGTAATGATGAC	ENSOART00020018302.1	12	MIR200B	15.4512	20.8721	10.0304	0.480565	-1.0572	0.00994483	0.28235
TGGCTAAGTTCAGCAGGAAC	ENSOART00020002397.1	5	MIR24-2	11.7805	15.9145	7.64642	0.480468	-1.05749	0.0243467	0.544323
AGCTACATCTGGCTACTGGGTCTCTA	ENSOART00020034183.1	X	MIR222	16.1086	21.7658	10.4513	0.480169	-1.05838	0.017073	0.422213
TACCCTGTAGATCCGAATTTGA	ENSOART00020034015.1	11	MIR10A	228.303	308.755	147.85	0.478857	-1.06233	1.09987e-05	0.000801756
CCTCAGTCAGCCTTGTGGAA	ENSOART00020010371.1	X	0	23.5201	31.8314	15.2089	0.477795	-1.06554	0.00312504	0.113666
TTCACAGTGGCTAATTTCT	ENSOART00020003880.1	2	MIR27B	10.2106	13.8205	6.60075	0.477606	-1.06611	0.0457105	0.83394
TAGCTTATGAGACTGATGTTGAC	ENSOART00020019701.1	11	MIR21	9.7524	13.2051	6.29974	0.477071	-1.06772	0.0380054	0.73567
TGAGAACTGAATTCAATAGGCTGT	ENSOART00020040064.1	22	MIR146B	8.05802	10.9131	5.20291	0.476757	-1.06867	0.0491407	0.874533
TGAGGTAGTAGGTTGTGTGGTTTCT	ENSOART00020003193.1	3	0	12.4208	16.8247	8.01688	0.476494	-1.06947	0.0173908	0.426882
AGGCTCAGTTCAGCAGGAAC	ENSOART00020002397.1	5	MIR24-2	8.26841	11.2016	5.33518	0.476286	-1.0701	0.0418921	0.787012
TAGCTTATCAGACTGATCTTGA	ENSOART00020019701.1	11	MIR21	8.81578	11.9433	5.68829	0.476276	-1.07013	0.0460362	0.838379
TCGTGTCTTGTGTTGCAGCCGT	ENSOART00020033871.1	23	MIR187	22.1584	30.0197	14.2971	0.476256	-1.07019	0.00396031	0.138159
CAACGGAATCTCAAAAGCAGCT	ENSOART00020034823.1	19	MIR191	16.8713	22.86	10.8825	0.476051	-1.07081	0.00848829	0.2511
TACCCTGTAGATCCGAATTT	ENSOART00020034015.1	11	MIR10A	150.062	203.39	96.7339	0.475609	-1.07215	1.82917e-05	0.00126872
TACAGTACTGTGATAACTGT	ENSOART00020040841.1	1	MIR101-1	45.8764	62.1803	29.5726	0.475594	-1.0722	0.0067407	0.211836
TAACACTGTCTGGTAAAGAT	ENSOART00020035101.1	3	0	133.438	180.985	85.8917	0.47458	-1.07528	1.57569e-05	0.00110742
ACCTGGCATACAATGTAGATTTCTG	ENSOART00020034163.1	X	MIR221	28.8922	39.2067	18.5777	0.47384	-1.07753	0.0027474	0.10189
TAGCGTATCAGACTGATGTTGAC	ENSOART00020019701.1	11	MIR21	37.003	50.2207	23.7853	0.473615	-1.07821	0.00102028	0.0442221
TAACACTGTCTGGTAAAGATT	ENSOART00020035101.1	3	0	9.44639	12.8225	6.07031	0.473412	-1.07883	0.032597	0.665291
AGAGCTTAGCTGATTGGTGAACT	ENSOART00020003880.1	2	MIR27B	9.40141	12.7697	6.03317	0.472461	-1.08173	0.0386278	0.745051
TGGCTCAGTTAAGCAGGAACAG	ENSOART00020002397.1	5	MIR24-2	9.2619	12.5853	5.93852	0.471863	-1.08356	0.0264618	0.575591
GATTCCTGGAAATACTGTTC	ENSOART00020015135.1	5	MIR145	63.6305	86.5092	40.7517	0.471068	-1.08599	6.58853e-05	0.0039986
TAGCTATCAGACTGATGTTGAC	ENSOART00020019701.1	11	MIR21	14.1339	19.2249	9.04286	0.470372	-1.08813	0.0104525	0.293611
TGAGAACTGAATTCCATAGGCTGTC	ENSOART00020040064.1	22	MIR146B	28.7242	39.079	18.3695	0.470061	-1.08908	0.00156211	0.0630586
CAACGGAATCCCAAAAGCAG	ENSOART00020034823.1	19	MIR191	362.152	492.71	231.593	0.47004	-1.08914	3.72528e-06	0.000300075
TAGCTTATCAGACTGATGTTGACA	ENSOART00020019701.1	11	MIR21	42494.2	57828.4	27159.9	0.469664	-1.0903	8.72627e-05	0.00510854
TTCACAGTGACTAAGTTCTGCA	ENSOART00020003880.1	2	MIR27B	18.3271	24.9438	11.7104	0.46947	-1.09089	0.00585343	0.189465
TCCTGTACTGAGCTGCCCCGA	ENSOART00020040133.1	26	0	586.562	798.337	374.788	0.469461	-1.09092	0.018062	0.438759
TTGTGCTTGATCTAACCATGTG	ENSOART00020021444.1	16	MIR218-2	2168.59	2951.56	1385.62	0.469454	-1.09094	5.07283e-07	4.88117e-05
AGCTACATCTGGCTACTGGGTCT	ENSOART00020034183.1	X	MIR222	759.99	1034.63	485.349	0.469103	-1.09202	3.86804e-05	0.00246505
GTCCAGTTTTCCCAGGAAT	ENSOART00020015135.1	5	MIR145	118.741	161.746	75.736	0.468242	-1.09467	1.43052e-05	0.00101482
AAGCAGCACGTAAATATTGGAG	ENSOART00020020286.1	10	MIR16-1	10.3375	14.0881	6.58684	0.467547	-1.09682	0.0378053	0.733405
CTGCGCTTGGATTTCGTTCCT	ENSOART00020034823.1	19	MIR191	19.1802	26.1461	12.2143	0.467156	-1.09802	0.00908185	0.263792
TACCCTGTAGAACCGAATTTA	ENSOART00020000340.1	2	MIR10B	12.1228	16.5307	7.71492	0.466703	-1.09942	0.00814492	0.242762
TAGCTTATCAGACTGATGA	ENSOART00020019701.1	11	MIR21	69.7693	95.1505	44.3882	0.466505	-1.10004	0.00117355	0.0497649
AGCTACATCTGGCTACTGGGTCTA	ENSOART00020034183.1	X	MIR222	15.0748	20.5592	9.59052	0.466484	-1.1001	0.0144876	0.373312
TTCACAGTGGCTAAGTTCCGT	ENSOART00020002386.1	5	MIR27A	3843.54	5242.45	2444.63	0.466314	-1.10063	4.69172e-07	4.53922e-05
AGCTACATCTGGCTACTGGGTCTG	ENSOART00020034183.1	X	MIR222	10.9245	14.9018	6.94709	0.466191	-1.10101	0.0155528	0.394764
TAGCTTATTAGACTGATGTTGAC	ENSOART00020019701.1	11	MIR21	64.8369	88.4517	41.2222	0.466042	-1.10147	0.00107708	0.0463426
CTCCGTTTGCCTGTTTTGA	ENSOART00020035100.1	X	0	42.8595	58.4714	27.2476	0.465998	-1.1016	0.00044059	0.0213917
TTCAAGTAATCCAGGATAGA	ENSOART00020040548.1	19	MIR26A1	513.899	701.231	326.567	0.465706	-1.10251	1.74023e-06	0.00014975
ATCTCAGGTTCGTCAGCCCGC	ENSOART00020016557.1	13	0	26.0787	35.6088	16.5487	0.464735	-1.10552	0.00260863	0.0976336
ATCTTACCGGACAGTGCTGGATT	ENSOART00020018267.1	12	MIR200A	8.01479	10.9469	5.08272	0.464308	-1.10685	0.0346669	0.693365
TGAGGTAGTGGGTTGTGTGGTTT	ENSOART00020003193.1	3	0	12.9111	17.6382	8.18388	0.463986	-1.10785	0.022271	0.50781
TGAGGTAGTAGGTTGTGTGGTTTG	ENSOART00020003193.1	3	0	55.5235	75.8693	35.1777	0.463662	-1.10886	0.000173562	0.00951842
TAGCTTATCAGACTGATGTTGAA	ENSOART00020019701.1	11	MIR21	10360.6	14173.1	6548.15	0.462014	-1.11399	0.000341893	0.0172979
AACCCGTAGATCTGATCTTG	ENSOART00020001177.1	1	MIR99A	9.01011	12.3264	5.6938	0.461919	-1.11429	0.0431747	0.803973
CTAGACTGAAGCTTCTTGAGGA	ENSOART00020007902.1	9	MIR151A	8.14424	11.1441	5.14439	0.461625	-1.11521	0.0364797	0.717369
TAATACTGCCGGGTAATGATA	ENSOART00020035124.1	3	MIR200C	33.3091	45.6179	21.0003	0.460351	-1.11919	0.00109463	0.0469447
TATGGCACTGGTAGAATT	ENSOART00020000107.1	4	MIR183	8.39825	11.5104	5.28614	0.45925	-1.12265	0.0404698	0.76958
TATCTTATCAGACTGATGTTGAC	ENSOART00020019701.1	11	MIR21	123.581	169.416	77.7452	0.458901	-1.12375	0.00204622	0.079919
CAACGGAATTCCAAAAGCAGCT	ENSOART00020034823.1	19	MIR191	9.63683	13.2177	6.05599	0.458174	-1.12603	0.0390775	0.752022
AGCTACATCTGGCTACTGGGTCTT	ENSOART00020034183.1	X	MIR222	118.545	162.624	74.4667	0.457907	-1.12687	3.2935e-05	0.00213074
TGGCTCAGTTCAGCAGGAACAC	ENSOART00020002397.1	5	MIR24-2	139.073	190.833	87.312	0.457531	-1.12806	7.70372e-06	0.000580764
TCCCCCAGGTGTGATTCTGATTTT	ENSOART00020033973.1	X	MIR361	36.3866	49.9332	22.84	0.457412	-1.12843	0.000467923	0.0225738
TAATACTGCCAGGTAATGATGAC	ENSOART00020018302.1	12	MIR200B	11.1645	15.322	7.00698	0.457315	-1.12874	0.0146392	0.37645
TAGCTTATCAGATTGATGTTGAC	ENSOART00020019701.1	11	MIR21	14.7214	20.2168	9.2261	0.456359	-1.13176	0.0196808	0.464149
AAGCTTATCAGACTGATGTTGAC	ENSOART00020019701.1	11	MIR21	150.719	207.045	94.3927	0.455904	-1.1332	0.021243	0.489994
TAGCTTATCAGACTGATTTTGAC	ENSOART00020019701.1	11	MIR21	70.4935	96.8414	44.1457	0.455855	-1.13335	0.000580077	0.0272636
TAATACTGCCTGGTAATGATC	ENSOART00020018302.1	12	MIR200B	13.7481	18.8924	8.60392	0.455418	-1.13474	0.0420643	0.789127
TGGGAACTGAATTCCATAGGCTG	ENSOART00020040064.1	22	MIR146B	11.11	15.2755	6.94459	0.454623	-1.13726	0.0300586	0.629505
AAAGCTGGGTTGAGAGGGC	ENSOART00020033234.1	2	MIR320A	15.8204	21.7532	9.8876	0.454535	-1.13754	0.00794249	0.238961
GTCCAGTTTTCCCAGGAATCA	ENSOART00020015135.1	5	MIR145	13.8583	19.0712	8.64538	0.453322	-1.14139	0.0153538	0.391404
AATACTGCCTGGTAATGATG	ENSOART00020018302.1	12	MIR200B	42.9089	59.0694	26.7483	0.452829	-1.14296	0.000202747	0.0109376
AGCTACATCTGGCTACTGGGTC	ENSOART00020034183.1	X	MIR222	325.506	448.186	202.827	0.452551	-1.14385	1.51376e-06	0.000132196
TAGCTTATTAGACTGATGTTGA	ENSOART00020019701.1	11	MIR21	19.4385	26.811	12.0659	0.450035	-1.15189	0.00270223	0.100601
AGCTACATCTGGCTACTGGGTCTC	ENSOART00020034183.1	X	MIR222	1145.3	1580.7	709.907	0.449109	-1.15486	3.73922e-07	3.6782e-05
ACAGTACTGTGATAACTGAAGT	ENSOART00020040841.1	1	MIR101-1	11.5229	15.9168	7.12905	0.447896	-1.15876	0.0145553	0.37484
ACCTGGCATACAATGTAGATTTC	ENSOART00020034163.1	X	MIR221	331.206	457.73	204.682	0.447167	-1.16111	4.61128e-07	4.47777e-05
CATCTAGACTGTGAGCTT	ENSOART00020038705.1	21	MIR708	95.8735	132.534	59.2129	0.446775	-1.16238	0.000383155	0.0189685
AGCTACATTGTCTGCTGGGTTTT	ENSOART00020034163.1	X	MIR221	451.234	624.213	278.255	0.445769	-1.16563	8.00014e-07	7.34927e-05
AACCAGTAGATCCGAACTTGTG	ENSOART00020030815.1	15	MIR100	10.8825	15.0598	6.70512	0.445232	-1.16737	0.0157227	0.398123
AGCTTATCAGACTGATGTTGACC	ENSOART00020019701.1	11	MIR21	7.98731	11.0556	4.91902	0.444935	-1.16833	0.0383957	0.741327
GTAGCTTATCAGACTGATGTTGAC	ENSOART00020019701.1	11	MIR21	18.9962	26.3001	11.6924	0.444575	-1.1695	0.0158734	0.400405
CAACGGAATCCCAAAAGCAGCTGTT	ENSOART00020034823.1	19	MIR191	7.64713	10.5962	4.69808	0.443376	-1.1734	0.044096	0.815637
AACCCGTAGATCCGAACTTGA	ENSOART00020030815.1	15	MIR100	49.7439	68.9572	30.5307	0.442748	-1.17544	6.63504e-05	0.00401762
ATACTGCCTGGTAATGATGACT	ENSOART00020018302.1	12	MIR200B	483.337	670.412	296.263	0.441912	-1.17817	2.75799e-07	2.78016e-05
TAGCTTATCAGACTGATGTCGAC	ENSOART00020019701.1	11	MIR21	104.452	144.889	64.0164	0.441832	-1.17843	0.00309508	0.112886
TACAGTACTGTGATAACTG	ENSOART00020040841.1	1	MIR101-1	1251.03	1736.05	765.997	0.441229	-1.1804	0.000964755	0.0420913
TAATACTGCCGGGTAATGATGGAC	ENSOART00020035124.1	3	MIR200C	22.3267	30.9839	13.6696	0.441185	-1.18054	0.00152016	0.061742
TCCCTGAGACTCTTTAACCTGT	ENSOART00020016391.1	14	0	44.5226	61.7889	27.2564	0.441121	-1.18075	0.000142311	0.0079697
TAGCTCATCAGACTGATGTTG	ENSOART00020019701.1	11	MIR21	5.91733	8.22079	3.61387	0.439602	-1.18573	0.0495098	0.877776
TAATACTGCCTGGTAATGATG	ENSOART00020018302.1	12	MIR200B	15663.9	21797.4	9530.39	0.437227	-1.19355	3.5117e-08	4.02264e-06
CTAATACTGCCTGGTAATGATGA	ENSOART00020018302.1	12	MIR200B	13.1923	18.3622	8.02238	0.436897	-1.19464	0.0144205	0.372275
TTCACAGTGGCTAAGTTCCGA	ENSOART00020002386.1	5	MIR27A	10828.3	15076.3	6580.26	0.436463	-1.19607	3.90559e-08	4.44499e-06
TAGCTTATCAGACTGATGTGGAC	ENSOART00020019701.1	11	MIR21	22.0729	30.7456	13.4003	0.435847	-1.19811	0.0188428	0.451631
TAGCTTGTCAGACTGATGTTGAC	ENSOART00020019701.1	11	MIR21	58.9742	82.162	35.7864	0.435559	-1.19906	0.00719034	0.222141
AGCTACATTGTCTGCTGGGTTTG	ENSOART00020034163.1	X	MIR221	19.5538	27.244	11.8636	0.435457	-1.1994	0.00246072	0.0930186
CATCTTACTGGGCAGCATTGGT	ENSOART00020018302.1	12	MIR200B	34.6116	48.2844	20.9388	0.433656	-1.20538	0.00195996	0.0772339
TAGATTATCAGACTGATGTTGAC	ENSOART00020019701.1	11	MIR21	164.608	229.687	99.5281	0.43332	-1.2065	0.00387567	0.136013
TAACACTGTCTGGTAAAGATG	ENSOART00020035101.1	3	0	1341.95	1872.86	811.041	0.43305	-1.20739	4.41902e-08	4.98643e-06
CAGCAGCACACTGTGGTTTGTT	ENSOART00020032819.1	11	MIR497	20.6529	28.8276	12.4782	0.432856	-1.20804	0.00174535	0.0699223
AACCCGTAGATCTGAACTTGT	ENSOART00020030815.1	15	MIR100	9.13606	12.7535	5.51863	0.432716	-1.20851	0.0189761	0.453592
TAACACTGTCTGGTAAAGA	ENSOART00020035101.1	3	0	52.4331	73.1969	31.6692	0.432658	-1.2087	0.000103048	0.00593415
TCCTGTACTGAGCTGCCCCGT	ENSOART00020040133.1	26	0	9.94444	13.8845	6.00439	0.432453	-1.20938	0.0306808	0.63768
TAGCTTATCAGACTGATGTT	ENSOART00020019701.1	11	MIR21	2077.3	2902.5	1252.1	0.431388	-1.21294	5.73868e-07	5.45247e-05
TTCAAGTAATCCAGGATAA	ENSOART00020040548.1	19	MIR26A1	14.292	19.9857	8.59831	0.430223	-1.21684	0.00702242	0.218227
TGAGAACTGAATCCCATAGGCTG	ENSOART00020040064.1	22	MIR146B	8.30278	11.6198	4.98581	0.42908	-1.22068	0.026379	0.575264
GAAAAGCTGGGTTGAGAGGGCGA	ENSOART00020033234.1	2	MIR320A	28.7018	40.1817	17.2218	0.428599	-1.2223	0.000493923	0.0235915
TAATACTGTCTGGTAATGATG	ENSOART00020018302.1	12	MIR200B	32.7003	45.785	19.6157	0.42843	-1.22287	0.00650679	0.206076
TAGCTTATCAGACTGACGTTGA	ENSOART00020019701.1	11	MIR21	12.4368	17.4283	7.44536	0.4272	-1.22702	0.00528759	0.173915
AATGACACGATCACTCCCGTTGT	ENSOART00020034836.1	19	MIR425	7.41538	10.4074	4.42337	0.425021	-1.23439	0.0458126	0.835168
TTGCACTGCATGGTATCTG	ENSOART00020017137.1	21	0	8.21009	11.5232	4.89698	0.424967	-1.23458	0.0246931	0.549772
TGAGAACTGAATTCCATAGGCTG	ENSOART00020040064.1	22	MIR146B	32697.1	45914.3	19480	0.424268	-1.23695	6.02975e-09	7.56176e-07
TGAGAACTGAATTACATAGGCTG	ENSOART00020040064.1	22	MIR146B	9.55103	13.4137	5.68837	0.424072	-1.23762	0.0128124	0.33915
GTAGAGGAGATGGCGCAGGGA	ENSOART00020035063.1	20	MIR877	12.8354	18.0517	7.61913	0.422074	-1.24443	0.00527367	0.173566
TAGCTTATCAGACTGGTGTTG	ENSOART00020019701.1	11	MIR21	6.3459	8.93269	3.75911	0.420826	-1.2487	0.0347455	0.694411
TGGCCCAGTTCAGCAGGAAC	ENSOART00020002397.1	5	MIR24-2	6.96312	9.8033	4.12294	0.420567	-1.24959	0.0433797	0.806288
TGCCCTAGGGACTCAGTTCTG	ENSOART00020040064.1	22	MIR146B	27.134	38.2266	16.0414	0.419638	-1.25278	0.000212583	0.0113754
TCCCTGAGACCCTTTAACCTGA	ENSOART00020016391.1	14	0	272.99	384.6	161.38	0.419606	-1.25289	1.14584e-07	1.22013e-05
ACCGCACTGTGGGTACTTGCTGC	ENSOART00020031903.1	24	MIR106B	5.44549	7.67212	3.21885	0.419551	-1.25308	0.0464596	0.844057
TAGCTTATCAGACTGATGTAGAC	ENSOART00020019701.1	11	MIR21	51.1602	72.0833	30.2371	0.419475	-1.25334	0.00093659	0.0410997
AGCTTATCAGACTGATGTTGACT	ENSOART00020019701.1	11	MIR21	7.45238	10.5056	4.39913	0.418741	-1.25587	0.0225472	0.512781
TGCCCTAGGGACTCAGTTCT	ENSOART00020040064.1	22	MIR146B	6.85705	9.67015	4.04395	0.418189	-1.25777	0.0493848	0.876372
TAGCTTATCAGACTGATGTA	ENSOART00020019701.1	11	MIR21	184.019	259.53	108.508	0.418096	-1.2581	6.95992e-06	0.000532273
TTTCAGTCGGATGTTTACAGCC	ENSOART00020000050.1	1	MIR30E	11.7832	16.63	6.93632	0.417097	-1.26155	0.00740542	0.226668
AGCTTATCAGACTGATGTTGACA	ENSOART00020019701.1	11	MIR21	42.9253	60.5824	25.2681	0.417087	-1.26158	2.98005e-05	0.00195186
AAGCTTATCAGACTGATGTTGA	ENSOART00020019701.1	11	MIR21	27.8733	39.3486	16.398	0.416736	-1.26279	0.000489169	0.0233868
TGTAAACATTCTTGACTGGA	ENSOART00020000050.1	1	MIR30E	35.0552	49.4916	20.6187	0.41661	-1.26323	7.41602e-05	0.00445483
TAGCTTATCAGACTGATGTTG	ENSOART00020019701.1	11	MIR21	31371.6	44294.9	18448.4	0.41649	-1.26364	9.96209e-06	0.000735305
CATCTAGACTGTGAGCTTCTG	ENSOART00020038705.1	21	MIR708	28.0323	39.5812	16.4835	0.416448	-1.26379	0.00332361	0.118855
TATCAGCACGTAAATATTGGAG	ENSOART00020020286.1	10	MIR16-1	8.83356	12.4738	5.1933	0.416336	-1.26418	0.0224057	0.51033
TGTTCACAGTGGCTAAGTTCCGT	ENSOART00020002386.1	5	MIR27A	9.21561	13.0184	5.41283	0.415783	-1.2661	0.0224105	0.51033
TAGCTTATAAGACTGATGTTGAC	ENSOART00020019701.1	11	MIR21	153.479	216.935	90.0228	0.414976	-1.2689	0.00152223	0.061776
TAGCTTACCAGACTGATGTTGA	ENSOART00020019701.1	11	MIR21	15.3617	21.7229	9.00063	0.414339	-1.27112	0.00293087	0.107713
TAATACTGCCGGGTAATGATG	ENSOART00020035124.1	3	MIR200C	1184.52	1675.29	693.741	0.414102	-1.27194	1.07463e-08	1.3074e-06
TAGCTTATAAGACTGATGTTGA	ENSOART00020019701.1	11	MIR21	24.7288	34.9817	14.4758	0.413811	-1.27296	0.00147909	0.0603053
TAGATTATCAGACTGATGTTGA	ENSOART00020019701.1	11	MIR21	27.8672	39.4511	16.2832	0.412745	-1.27668	0.00063375	0.0294981
TGTAAACATCCCAGACTGGAAGCT	ENSOART00020008633.1	9	MIR30D	6.39226	9.05228	3.73224	0.412299	-1.27824	0.0351893	0.699583
ACCTGGCATACAATGTAGATTTCT	ENSOART00020034163.1	X	MIR221	239.256	338.854	139.658	0.412149	-1.27876	8.28822e-05	0.00489541
ATCACATTGCCAGGGATTTCCAC	ENSOART00020002379.1	5	MIR23A	51.2355	72.5647	29.9064	0.412134	-1.27881	2.51006e-05	0.00167724
CATTATTACTTTTGGTACGA	ENSOART00020003945.1	3	MIR126	9.81552	13.9025	5.72858	0.412055	-1.27909	0.0118456	0.321483
TGTAAACATCCCCGACTGGAAGCTG	ENSOART00020008633.1	9	MIR30D	12.9729	18.382	7.56385	0.411482	-1.2811	0.00292701	0.107646
TCCTGTACTGAGCTGCCCCG	ENSOART00020040133.1	26	0	139.49	197.694	81.286	0.41117	-1.28219	0.00866238	0.25527
CTAGCACCATTTGAAATCAGTG	ENSOART00020034047.1	12	MIR29B-2	45.8027	64.9202	26.6852	0.411047	-1.28263	3.44058e-05	0.00221511
TGTAAACATCCTTGACTGGAAT	ENSOART00020000050.1	1	MIR30E	7.18816	10.191	4.18531	0.410686	-1.28389	0.021832	0.500388
TAATAATGCCTGGTAATGATGA	ENSOART00020018302.1	12	MIR200B	6.05079	8.57866	3.52291	0.41066	-1.28398	0.0305571	0.635888
TAGCTTATCAGACTGTTGTTGAC	ENSOART00020019701.1	11	MIR21	10.5679	15.0058	6.12998	0.408508	-1.29156	0.0157754	0.398884
TAGCTTATCAGACTGATG	ENSOART00020019701.1	11	MIR21	1546.59	2196.91	896.264	0.407966	-1.29348	1.75696e-07	1.82675e-05
TAGCAGCACAGAAATGTT	ENSOART00020032831.1	11	MIR195	7.4395	10.5684	4.31058	0.407874	-1.29381	0.0340036	0.685017
ATACTGCCTGGTAATGATGAC	ENSOART00020018302.1	12	MIR200B	39.6857	56.3833	22.9881	0.407712	-1.29438	5.32628e-05	0.00329296
TATAATACAACCTGCTAAGTG	ENSOART00020029548.1	X	MIR374B	6.2023	8.81539	3.58921	0.407153	-1.29636	0.0323082	0.661437
TGAGGTAGTAGGTTGTGTAGTTT	ENSOART00020030786.1	15	MIRLET7A2	7.29432	10.3704	4.21827	0.406762	-1.29774	0.0355427	0.704794
TAATGCTGCCTGGTAATGA	ENSOART00020018302.1	12	MIR200B	11.6475	16.5682	6.72682	0.406007	-1.30042	0.010949	0.303691
TAGCATATCAGACTGATGTTGAC	ENSOART00020019701.1	11	MIR21	75.9615	108.079	43.8438	0.405663	-1.30165	0.00118839	0.0502734
AGCTACATCTGGCTACTGGGTCTCT	ENSOART00020034183.1	X	MIR222	1287.93	1832.58	743.273	0.405587	-1.30192	8.46938e-09	1.04724e-06
TATTGCACTTGTCCCGGCCTGC	ENSOART00020030915.1	X	MIR92A2	188.009	267.533	108.486	0.405505	-1.30221	8.7676e-08	9.58676e-06
TAATGCTGCCTGGTAATGATGA	ENSOART00020018302.1	12	MIR200B	617	878.231	355.769	0.405098	-1.30366	1.95228e-08	2.30622e-06
ATTGCACTTGTCCCGGCCTG	ENSOART00020030915.1	X	MIR92A2	7.25315	10.326	4.18032	0.404835	-1.30459	0.0192435	0.457092
TAGCTTTTCAGACTGATGTTGAC	ENSOART00020019701.1	11	MIR21	6.80512	9.69412	3.91612	0.403968	-1.30769	0.0219698	0.502674
TGGCACAGTTCAGCAGGAACAG	ENSOART00020002397.1	5	MIR24-2	9.114	12.9857	5.24234	0.403703	-1.30864	0.0105994	0.296012
CAACAGCAGTCGATGGGCTGTA	ENSOART00020019701.1	11	MIR21	20.7436	29.5835	11.9037	0.402378	-1.31338	0.034991	0.697933
TAGCTTATCAGACCGATGTTG	ENSOART00020019701.1	11	MIR21	5.32342	7.6031	3.04373	0.400328	-1.32075	0.0427922	0.798819
TAGCTTGTCAGACTGATGTTGA	ENSOART00020019701.1	11	MIR21	11.002	15.7224	6.28156	0.399529	-1.32363	0.00817157	0.243089
TACCCTGTAGAACCGAATTTGA	ENSOART00020000340.1	2	MIR10B	1898.81	2713.84	1083.77	0.39935	-1.32427	2.52356e-09	3.32219e-07
TGACCGATTTCTCCTGGTGTTCAG	ENSOART00020034061.1	12	0	11.8262	16.9051	6.74739	0.399133	-1.32506	0.00614678	0.196794
TAGCTTATCAGACTGATGATGAC	ENSOART00020019701.1	11	MIR21	48.0428	68.6966	27.389	0.398695	-1.32664	0.00154034	0.062288
TAGCTTATCACACTGATGTTGAC	ENSOART00020019701.1	11	MIR21	7.5057	10.7344	4.277	0.398439	-1.32757	0.0142786	0.369874
TAGCAGCACGGAAATATTGGAG	ENSOART00020020286.1	10	MIR16-1	8.35728	11.9743	4.74023	0.395866	-1.33691	0.0194406	0.460535
TGGCTCAGATCAGCAGGAAC	ENSOART00020002397.1	5	MIR24-2	6.40936	9.1851	3.63362	0.3956	-1.33789	0.0305516	0.635888
TAATACTGCCTAGTAATGATGAC	ENSOART00020018302.1	12	MIR200B	8.07119	11.5706	4.57182	0.395125	-1.33962	0.0138206	0.36048
TAGCTTATCAGACTGATGTTGAG	ENSOART00020019701.1	11	MIR21	66.0841	94.7361	37.432	0.395118	-1.33964	8.05016e-06	0.000604298
GTCCAGTTTTCCCAGGAAA	ENSOART00020015135.1	5	MIR145	39.1416	56.126	22.1571	0.394775	-1.3409	4.32038e-05	0.00272194
AAAACCTGAATGAACTTTTTG	ENSOART00020038950.1	X	0	13.5456	19.4242	7.66695	0.394711	-1.34113	0.00204327	0.0798627
ATCACATTGCCAGGGATTTT	ENSOART00020002379.1	5	MIR23A	29.6325	42.5104	16.7546	0.39413	-1.34326	0.000129673	0.00730834
CTAGCACCATTTGAAATCAGTGT	ENSOART00020034047.1	12	MIR29B-2	11.7162	16.8104	6.62192	0.393917	-1.34404	0.00435346	0.150192
TAGCACCATTTGAAATCGGTTA	ENSOART00020034061.1	12	0	42.8698	61.5274	24.2121	0.393517	-1.3455	2.16385e-05	0.00147192
TGAGGACTGAATTCCATAGGCTGT	ENSOART00020040064.1	22	MIR146B	8.38409	12.033	4.73515	0.393513	-1.34552	0.0115736	0.315847
ACCGATTTCTCCTGGTGTTCAG	ENSOART00020034061.1	12	0	58.1294	83.4327	32.8261	0.393444	-1.34577	0.000244263	0.0128243
AGGACTGTCCAACCTGAGAATG	ENSOART00020016557.1	13	0	220.778	316.96	124.597	0.393101	-1.34703	0.000228136	0.0121463
TAGCTTATCAGACAGATGTTGAC	ENSOART00020019701.1	11	MIR21	50.5323	72.5513	28.5133	0.393009	-1.34736	0.00641683	0.203836
TAATACTGCCGGGTAATGATT	ENSOART00020035124.1	3	MIR200C	12.8081	18.3922	7.22395	0.392772	-1.34824	0.00446917	0.153185
TAGCTTATCAGTCTGATGTTGAC	ENSOART00020019701.1	11	MIR21	22.2656	31.9766	12.5546	0.392618	-1.3488	0.00918761	0.265552
TAGCTTATCAGACTGATGTCGACT	ENSOART00020019701.1	11	MIR21	6.15669	8.84657	3.46681	0.391882	-1.35151	0.0370791	0.724155
TAGCTTATCAGACTGATGTTAACT	ENSOART00020019701.1	11	MIR21	6.21778	8.93482	3.50074	0.391808	-1.35178	0.0272645	0.586304
ATCACATTGCTAGGGATTACC	ENSOART00020003894.1	2	MIR23B	8.82049	12.6799	4.9611	0.391257	-1.35381	0.0170726	0.422213
TAGCACTGTCTGGTAACGATGTT	ENSOART00020018267.1	12	MIR200A	189.771	272.923	106.618	0.390655	-1.35603	1.56774e-07	1.64946e-05
AATACTGCCTGGTAATGATGAT	ENSOART00020018302.1	12	MIR200B	10.3963	14.953	5.83974	0.390541	-1.35645	0.0191238	0.455067
TAGCTTATCAGACTGGTGTTGA	ENSOART00020019701.1	11	MIR21	16.3833	23.5763	9.19027	0.389809	-1.35916	0.00133139	0.055176
CTAGCACCATCTGAAATCGGTTAT	ENSOART00020001217.1	4	MIR29A	5.49745	7.91168	3.08322	0.389705	-1.35954	0.0318994	0.656113
TTCAAGTAATCCAGGATG	ENSOART00020040548.1	19	MIR26A1	6.48769	9.33721	3.63818	0.389643	-1.35977	0.0267015	0.578721
TACAGTACTGTGATAACTGAC	ENSOART00020040841.1	1	MIR101-1	1305.64	1880.74	730.551	0.388438	-1.36424	0.000196415	0.0106394
TGGCTCAGTCCAGCAGGAACAG	ENSOART00020002397.1	5	MIR24-2	5.56938	8.02267	3.1161	0.388412	-1.36434	0.0398171	0.762649
AAAAGTTCGTTTGGGTTTTTC	ENSOART00020008940.1	1	0	34.184	49.2527	19.1153	0.388108	-1.36547	0.000109696	0.00628503
TAGCTTCAGACTGATGTTGAC	ENSOART00020019701.1	11	MIR21	7.08334	10.2073	3.95937	0.387895	-1.36626	0.0413041	0.779007
TCCCTGAGACCCTAACTTGA	ENSOART00020030761.1	15	MIR125B	62.1379	89.5666	34.7091	0.387523	-1.36765	1.61115e-06	0.000139779
TAATACTTCCTGGTAATGATGAC	ENSOART00020018302.1	12	MIR200B	6.98404	10.0685	3.89958	0.387306	-1.36846	0.0166728	0.415619
TCCCTGAGACTCTAACTTG	ENSOART00020030761.1	15	MIR125B	8.84165	12.747	4.93628	0.387249	-1.36867	0.010224	0.288881
GGATTCCTGGAAATACTGTT	ENSOART00020015135.1	5	MIR145	4.88879	7.04819	2.72939	0.387247	-1.36867	0.0494598	0.877183
TATTGCACTTGTCCCGGCCTGTTC	ENSOART00020005604.1	10	MIR92A1	8.45447	12.1948	4.71419	0.386575	-1.37118	0.0112986	0.310781
TAGCTTATCAGACTCATGTTGAC	ENSOART00020019701.1	11	MIR21	13.9126	20.0679	7.75736	0.386555	-1.37125	0.00129701	0.0540474
AGCTACATTGTCTGCTGGGTTA	ENSOART00020034163.1	X	MIR221	65.5015	94.5243	36.4787	0.385919	-1.37363	3.05525e-06	0.000251072
TAGCTTATCAGACTGAAGTTGA	ENSOART00020019701.1	11	MIR21	10.5579	15.239	5.87678	0.385641	-1.37467	0.00498639	0.166383
TAGCTTATCAGACTGATGTTT	ENSOART00020019701.1	11	MIR21	11.801	17.037	6.56494	0.385335	-1.37581	0.00249281	0.0939632
TTCACAGTGGCTAAGTCCCG	ENSOART00020002386.1	5	MIR27A	5.82402	8.40895	3.23909	0.385195	-1.37634	0.0324465	0.663497
TAGCTTATCAGACTGAGGTTGA	ENSOART00020019701.1	11	MIR21	11.0667	15.9791	6.15416	0.385137	-1.37656	0.00570157	0.185229
TAGCTTATCATACTGATGTTGA	ENSOART00020019701.1	11	MIR21	7.75945	11.2119	4.30701	0.384147	-1.38027	0.00946807	0.27041
TAATACTGCCGGGTAATGA	ENSOART00020035124.1	3	MIR200C	18.931	27.3574	10.5047	0.38398	-1.3809	0.00132317	0.0549644
TAGCTTATCATACTGATGTTGAC	ENSOART00020019701.1	11	MIR21	35.2879	50.9996	19.5761	0.383848	-1.38139	0.00316482	0.11464
TAATACTGTCTGGTAATGATGA	ENSOART00020018302.1	12	MIR200B	6.50703	9.40786	3.6062	0.383318	-1.38339	0.0300553	0.629505
TAGCTCATCAGACTGATGTTGACT	ENSOART00020019701.1	11	MIR21	5.98018	8.64618	3.31417	0.38331	-1.38341	0.0313637	0.648595
TACCCTGTAGAACTGAATTTGTG	ENSOART00020000340.1	2	MIR10B	4.95466	7.16474	2.74459	0.383069	-1.38432	0.048223	0.863056
TAGCTTATCAGGCTGATGTTG	ENSOART00020019701.1	11	MIR21	5.4245	7.84725	3.00174	0.382522	-1.38639	0.0367746	0.720543
AACTGGCCCACAAAGTCCCGCTG	ENSOART00020030123.1	24	MIR193B	5.26719	7.62554	2.90884	0.381461	-1.39039	0.0237507	0.535093
TGACCGATTTCTCCTGGTGTT	ENSOART00020034061.1	12	0	125.304	181.45	69.1581	0.381142	-1.3916	3.72863e-08	4.25273e-06
TGGCTCAGTACAGCAGGAACAG	ENSOART00020002397.1	5	MIR24-2	5.192	7.5205	2.8635	0.380759	-1.39305	0.0449607	0.826527
TAATACTGCCTGTTAATGATGAC	ENSOART00020018302.1	12	MIR200B	16.7083	24.2231	9.19349	0.379534	-1.3977	0.00104251	0.0450751
CAACGGAATCTCAAAAGCAGC	ENSOART00020034823.1	19	MIR191	6.56154	9.51734	3.60575	0.378861	-1.40026	0.0144889	0.373312
TAATACTGTCGGGTAATGATGGA	ENSOART00020035124.1	3	MIR200C	15.8842	23.0454	8.72294	0.37851	-1.40159	0.00111653	0.0476526
TTCACAGTGGCTAATTTCCG	ENSOART00020002386.1	5	MIR27A	9.08289	13.1851	4.98069	0.377751	-1.40449	0.0107065	0.298373
CTAGCACCATTTGAAATCAGTC	ENSOART00020034047.1	12	MIR29B-2	6.44014	9.35038	3.52989	0.377513	-1.4054	0.0271568	0.58473
TAAAACTGTCTGGTAACGATG	ENSOART00020018267.1	12	MIR200A	5.45334	7.92018	2.98649	0.377073	-1.40708	0.0258878	0.567773
AAGCTTATCAGACTGATGTTGACT	ENSOART00020019701.1	11	MIR21	8.18204	11.8931	4.47094	0.375926	-1.41148	0.0215934	0.496421
TGTGCAAATCCATGTAAAACTGA	ENSOART00020005585.1	10	0	4.58889	6.67303	2.50475	0.375354	-1.41368	0.0483827	0.865036
TGAGAACTGAATTACATAGGCTGT	ENSOART00020040064.1	22	MIR146B	9.55521	13.9152	5.19527	0.373353	-1.42139	0.00439135	0.151301
TAGCTTATCCGACTGATGTTGAC	ENSOART00020019701.1	11	MIR21	12.4004	18.0681	6.73277	0.372632	-1.42417	0.0177415	0.433479
TGAGAACTGAATTCCATA	ENSOART00020040064.1	22	MIR146B	113.041	164.758	61.3245	0.37221	-1.42581	1.87248e-08	2.22187e-06
AGGACTGTCCAACCTGAGAAT	ENSOART00020016557.1	13	0	29.8485	43.5077	16.1894	0.372105	-1.42622	7.83638e-05	0.00467024
TAGCTTATCAGGCTGATGTTGA	ENSOART00020019701.1	11	MIR21	15.3228	22.3367	8.3089	0.371985	-1.42668	0.000942046	0.0412707
TAGCTTATCTGACTGATGTTGAC	ENSOART00020019701.1	11	MIR21	16.4679	24.0142	8.92168	0.371517	-1.4285	0.00892452	0.260653
CAACGGAATCCTAAAAGCAGCT	ENSOART00020034823.1	19	MIR191	7.17969	10.4701	3.88925	0.371461	-1.42872	0.017812	0.434801
TGAGAACTGAATTCCATAGG	ENSOART00020040064.1	22	MIR146B	228.37	333.205	123.534	0.370746	-1.4315	1.89606e-09	2.52754e-07
TAGCTTATAAGACTGATGTTGACT	ENSOART00020019701.1	11	MIR21	9.66428	14.1025	5.22602	0.370573	-1.43217	0.00311331	0.113317
TGAGGTAGTAGGTTTTATAGT	ENSOART00020030786.1	15	MIRLET7A2	5.80713	8.47449	3.13977	0.370497	-1.43247	0.0413667	0.779435
AGGACTGTCCAACCTGAGAATGT	ENSOART00020016557.1	13	0	21.6124	31.5713	11.6535	0.369118	-1.43785	0.000261459	0.0135923
TCCCCCAGGTGTGATTCTG	ENSOART00020033973.1	X	MIR361	4.70475	6.87418	2.53532	0.368818	-1.43902	0.0409892	0.77611
TGGCCCTCTCTGCCCTTCCGT	ENSOART00020030416.1	14	0	8.8513	12.933	4.76958	0.368791	-1.43912	0.00759486	0.231797
AACTGGCCCACAAAGTCCCGCC	ENSOART00020030123.1	24	MIR193B	52.0317	76.1316	27.9317	0.366888	-1.44659	3.63074e-06	0.000293352
CTTTGGTTATCTAGCTGTATG	ENSOART00020036020.1	5	MIR9-2	5.57917	8.17513	2.98321	0.364913	-1.45438	0.0245651	0.547614
TAGCTTATAAGACTGATGTTG	ENSOART00020019701.1	11	MIR21	8.75723	12.8442	4.67026	0.363609	-1.45954	0.00475202	0.16022
CAACGGAATCCCAAAAGCAA	ENSOART00020034823.1	19	MIR191	7.57048	11.1051	4.03588	0.363427	-1.46026	0.00697942	0.217508
TAGCAGCACATCATGGTT	ENSOART00020008466.1	1	MIR15B	29.8836	43.8475	15.9197	0.363069	-1.46168	0.000126951	0.00718929
TGAGAACTGAATTCTATAGGCTG	ENSOART00020040064.1	22	MIR146B	9.91259	14.5529	5.27229	0.362285	-1.4648	0.00470867	0.159432
CACTAGATTGAGAGCTCCTGA	ENSOART00020039461.1	1	MIR28	15.0673	22.132	8.0027	0.36159	-1.46757	0.00105452	0.0454828
ATCTCAGGTTCGTCAGCCCGCA	ENSOART00020016557.1	13	0	66.9119	98.3077	35.5161	0.361274	-1.46883	1.69331e-07	1.76404e-05
AAACCGTTACCATTACTGAGA	ENSOART00020032153.1	11	MIR451A	14.4199	21.1868	7.653	0.361215	-1.46907	0.00314155	0.113989
TAGCAGCACATAATGGTT	ENSOART00020020336.1	10	MIR15A	34.2903	50.3901	18.1905	0.360994	-1.46996	2.18838e-05	0.00148427
TGGCTAAGTTCAGCAGGAACA	ENSOART00020002397.1	5	MIR24-2	6.47189	9.51768	3.4261	0.359972	-1.47404	0.0216888	0.497536
TTCACAGTGGCTAAGTTT	ENSOART00020003880.1	2	MIR27B	23.6683	34.8347	12.5019	0.358891	-1.47838	6.81157e-05	0.00411979
TAGCTTATCAGACTTATGTTGAC	ENSOART00020019701.1	11	MIR21	52.2276	76.9388	27.5164	0.35764	-1.48342	0.00373928	0.131576
TGAGGTAGTAGGTTGAGTGGTT	ENSOART00020003193.1	3	0	7.72339	11.3856	4.0612	0.356697	-1.48723	0.0111379	0.307161
TCCCTGAGACCCTTTAACCTGTGC	ENSOART00020016391.1	14	0	5.34074	7.88156	2.79992	0.35525	-1.49309	0.0379709	0.735272
TAACACTGTTTGGTAACGATG	ENSOART00020018267.1	12	MIR200A	4.76266	7.02877	2.49655	0.35519	-1.49334	0.0355279	0.704794
CTGGACTTGGAGTCAGAAGGCCA	ENSOART00020016319.1	5	MIR378A	12.1574	17.9467	6.36805	0.354832	-1.49479	0.0424271	0.794245
TTCACAGTGTCTAAGTTCTGCA	ENSOART00020003880.1	2	MIR27B	6.57625	9.71228	3.44021	0.354213	-1.49731	0.0153946	0.392065
TAGCTTATCAGACTGAGGTTG	ENSOART00020019701.1	11	MIR21	8.40142	12.4096	4.39328	0.354024	-1.49808	0.0170554	0.422213
TATACTGCCTGGTAATGATGAC	ENSOART00020018302.1	12	MIR200B	4.19404	6.19503	2.19304	0.354	-1.49818	0.0364214	0.716541
TACTGCCTGGTAATGATGACC	ENSOART00020018302.1	12	MIR200B	17.286	25.5357	9.03634	0.353871	-1.49871	0.0116182	0.31661
TCCCCCAGGTGTGATTCTGA	ENSOART00020033973.1	X	MIR361	35.5654	52.5475	18.5832	0.353647	-1.49962	7.51069e-06	0.000569457
TACAGTACTGATAACTGAA	ENSOART00020040841.1	1	MIR101-1	4.00045	5.91117	2.08974	0.353524	-1.50012	0.0399869	0.764055
TAGCAGCACGTGAATATTGGAG	ENSOART00020020286.1	10	MIR16-1	4.55988	6.73915	2.38062	0.353252	-1.50123	0.0370081	0.723778
AGCTACATCTGGCTACTGGGTCTCTT	ENSOART00020034183.1	X	MIR222	105.132	155.656	54.6083	0.350826	-1.51117	1.64786e-08	1.96414e-06
TGAGAACTGAATTCCATAGGATGT	ENSOART00020040064.1	22	MIR146B	3.88865	5.75866	2.01865	0.350542	-1.51234	0.0345663	0.692399
TAGCAGAACGTAAATATTGGAG	ENSOART00020020286.1	10	MIR16-1	5.34412	7.92013	2.76811	0.349502	-1.51663	0.0229706	0.520631
TAATGCTGCCTGGTAATGATGAC	ENSOART00020018302.1	12	MIR200B	3029.18	4492.92	1565.43	0.348422	-1.52109	1.00633e-11	1.70695e-09
CTGAGAACTGAATTCCATAGGCTG	ENSOART00020040064.1	22	MIR146B	19.6297	29.165	10.0943	0.346111	-1.53069	0.000127153	0.00718929
TTCACATTGGCTAAGTTCTG	ENSOART00020003880.1	2	MIR27B	6.34911	9.44065	3.25756	0.345057	-1.5351	0.0106221	0.29649
TGAGAACTGAATTCCACAGGCTG	ENSOART00020040064.1	22	MIR146B	4.52387	6.72758	2.32016	0.344872	-1.53587	0.0475747	0.855939
TATCTTATCAGACTGATGTTGA	ENSOART00020019701.1	11	MIR21	25.082	37.3007	12.8634	0.344856	-1.53594	1.49405e-05	0.00105424
GTCCAGTTTTCCCAGGAATA	ENSOART00020015135.1	5	MIR145	11.0807	16.4808	5.68062	0.34468	-1.53667	0.00215486	0.0832864
TAACACTGTCTGGTAAAGAA	ENSOART00020035101.1	3	0	24.487	36.4428	12.5312	0.343858	-1.54011	1.87088e-05	0.00129257
TAGCACCATTTGAAATCAGTGTT	ENSOART00020034047.1	12	MIR29B-2	305.475	454.715	156.235	0.343589	-1.54125	6.60052e-11	1.03654e-08
AAACCGTTACCATTACTGAGTTTAG	ENSOART00020032153.1	11	MIR451A	136.643	203.502	69.7836	0.342914	-1.54408	0.044547	0.822006
TAGTTTATCAGACTGATGTTG	ENSOART00020019701.1	11	MIR21	6.97599	10.3961	3.55585	0.342036	-1.54778	0.0103817	0.292048
TACTGCCTGGTAATGATGACG	ENSOART00020018302.1	12	MIR200B	6.10459	9.11581	3.09336	0.33934	-1.5592	0.0165603	0.413788
TGGAAGACTAGTGATTTT	ENSOART00020005854.1	2	MIR7-1	32.9436	49.2368	16.6504	0.338169	-1.56418	0.00135577	0.055979
TAGCTTATCAGACTGATGTG	ENSOART00020019701.1	11	MIR21	14.1123	21.1114	7.11321	0.336938	-1.56945	0.000315226	0.0161339
TAATACTGCCTTGTAATGATGAC	ENSOART00020018302.1	12	MIR200B	10.0237	14.9972	5.05021	0.336744	-1.57028	0.00147569	0.0602286
TTCACAGTGGCTAAGTTA	ENSOART00020003880.1	2	MIR27B	38.0444	56.9613	19.1274	0.335796	-1.57434	1.9328e-06	0.000164449
CGTACCGTGAGTAATAATGT	ENSOART00020003945.1	3	MIR126	6.12118	9.17894	3.06341	0.333743	-1.58319	0.0164467	0.411729
ATCTCAGGTTCGTCAGCCCGCAA	ENSOART00020016557.1	13	0	7.05114	10.5776	3.52472	0.333226	-1.58543	0.00902463	0.262563
TGAGAACTGAATTCCATAGTCTG	ENSOART00020040064.1	22	MIR146B	5.4573	8.18727	2.72733	0.333119	-1.58589	0.0172679	0.424932
TAGCTTATCAGAATGATGTTGAC	ENSOART00020019701.1	11	MIR21	60.8202	91.3209	30.3196	0.332012	-1.59069	4.23939e-08	4.81453e-06
CGTGCCTACTGAGCTGAAACACAGT	ENSOART00020002397.1	5	MIR24-2	27.1071	40.7559	13.4584	0.330221	-1.5985	5.4725e-05	0.00337548
CTAGCACCATTTGAAATC	ENSOART00020034061.1	12	0	4.66628	7.02129	2.31126	0.329179	-1.60306	0.037053	0.72412
TGATGTAGTAGGTTGTGTGGTTT	ENSOART00020003193.1	3	0	4.48191	6.74404	2.21978	0.329146	-1.6032	0.0216027	0.496421
TATTGCACTTGTTCCGGCCTGT	ENSOART00020030915.1	X	MIR92A2	4.21458	6.35012	2.07904	0.327401	-1.61087	0.0317962	0.654755
TTCACAGTGTCTAAGTTCTG	ENSOART00020003880.1	2	MIR27B	7.36532	11.1122	3.61844	0.325628	-1.6187	0.00330485	0.118495
AAACCGTTACCATTACTGAGC	ENSOART00020032153.1	11	MIR451A	25.5945	38.6706	12.5184	0.323718	-1.62719	0.043361	0.806288
TAGATTATCAGACTGATGTTG	ENSOART00020019701.1	11	MIR21	9.85279	14.8966	4.80899	0.322824	-1.63118	0.00130686	0.0544152
TAACACTGTCTGGTAAAG	ENSOART00020035101.1	3	0	13.8615	20.9682	6.75481	0.322145	-1.63422	0.000344038	0.0173756
TTGTGCTTGATCTAACCATGTGGTTG	ENSOART00020015092.1	6	MIR218-1	13.0633	19.7675	6.35912	0.321696	-1.63623	0.000466536	0.0225274
TAGCTTCTCAGACTGATGTTGAC	ENSOART00020019701.1	11	MIR21	6.24113	9.44802	3.03425	0.321152	-1.63867	0.0166458	0.415199
AGCTACATCTGGCTACTGGGTCTCC	ENSOART00020034183.1	X	MIR222	250.448	379.236	121.66	0.320804	-1.64024	1.07245e-11	1.8133e-09
TGGCTCAGTTCAGCAGGAACAGGA	ENSOART00020002397.1	5	MIR24-2	13.2848	20.1456	6.42407	0.318882	-1.64891	0.000245341	0.0128681
TGATTTCTTTTGGTGTTCAGAGT	ENSOART00020001217.1	4	MIR29A	5.5937	8.48346	2.70394	0.318731	-1.64959	0.00808455	0.241587
TTCACAGTTGCTAAGTTCTG	ENSOART00020003880.1	2	MIR27B	7.78392	11.826	3.74179	0.316403	-1.66017	0.00451578	0.154582
TAACTTATCAGACTGATGTTGA	ENSOART00020019701.1	11	MIR21	6.02704	9.16185	2.89224	0.315683	-1.66345	0.011373	0.312246
AAAATCTGAATGAACTTTTT	ENSOART00020038950.1	X	0	33.7942	51.3805	16.208	0.315451	-1.66451	3.97777e-07	3.89836e-05
TAAAACTGCCTGGTAATGATG	ENSOART00020018302.1	12	MIR200B	4.18634	6.36565	2.00703	0.315291	-1.66524	0.0284734	0.603472
TGGAAGACTAGTGATTTTG	ENSOART00020005854.1	2	MIR7-1	14.399	21.9095	6.88842	0.314403	-1.66931	0.000236124	0.0124712
TAATACTGTCGGGTAATGATGG	ENSOART00020035124.1	3	MIR200C	10.0327	15.2787	4.78664	0.313288	-1.67444	0.00262088	0.0979535
TTCAAAGTGGCTAAGTTCCG	ENSOART00020002386.1	5	MIR27A	3.84354	5.8607	1.82638	0.311632	-1.68209	0.0353759	0.702501
TAAAACTGTCTGGTAACGATGTT	ENSOART00020018267.1	12	MIR200A	4.03806	6.16448	1.91164	0.310105	-1.68917	0.0246421	0.548867
TAGCATATCAGACTGATGTTG	ENSOART00020019701.1	11	MIR21	5.08583	7.76431	2.40735	0.310054	-1.68941	0.0120159	0.324276
TTCACAGTGGCTTAGTTCTGCA	ENSOART00020003880.1	2	MIR27B	4.44004	6.78392	2.09616	0.308989	-1.69437	0.0330739	0.670884
TAGCTTATCAGACTGATGTTA	ENSOART00020019701.1	11	MIR21	160.128	244.822	75.4335	0.308116	-1.69846	2.03587e-10	3.06959e-08
ATACTGCCTGGTAATGATGACC	ENSOART00020018302.1	12	MIR200B	340.682	521.811	159.552	0.305766	-1.7095	4.76201e-13	9.13099e-11
AACAAATCACAGTCTGCCATT	ENSOART00020005854.1	2	MIR7-1	3.92474	6.01376	1.83573	0.305254	-1.71192	0.0416256	0.783117
TAGCTTATCAGACAGATGTTGA	ENSOART00020019701.1	11	MIR21	7.35034	11.2632	3.43752	0.3052	-1.71217	0.0045873	0.156133
TACAGTACTGTGATAATTGA	ENSOART00020040841.1	1	MIR101-1	7.53762	11.5505	3.52478	0.305163	-1.71235	0.00377743	0.132742
TTCACAGTGGCAAGTTCTGCA	ENSOART00020003880.1	2	MIR27B	3.55968	5.45903	1.66032	0.304142	-1.71718	0.032819	0.668017
TAACACTGTTTGGTAAAGATG	ENSOART00020035101.1	3	0	11.4974	17.6361	5.35871	0.303849	-1.71857	0.000360824	0.0180829
CGAATCATTATTTGCTGCTCTT	ENSOART00020008466.1	1	MIR15B	5.4465	8.35782	2.53518	0.303331	-1.72104	0.019525	0.461501
TCGGGGTTTTGAGGGCGAGATT	ENSOART00020030123.1	24	MIR193B	3.88744	5.96698	1.80791	0.302985	-1.72268	0.0345877	0.692564
AAACAGTTACCATTACTGAGT	ENSOART00020032153.1	11	MIR451A	4.11018	6.31013	1.91023	0.302724	-1.72393	0.0379046	0.734524
TAGCTTATCAGACCGATGTTGACT	ENSOART00020019701.1	11	MIR21	6.96403	10.6986	3.22947	0.301859	-1.72805	0.00623864	0.199506
TAGCAGCACATAATGGTTTGA	ENSOART00020020336.1	10	MIR15A	3.23357	4.97095	1.4962	0.300989	-1.73222	0.0404524	0.76958
TAAAGTGCTGACAGTGTAGA	ENSOART00020031903.1	24	MIR106B	8.2557	12.7099	3.80155	0.299103	-1.74129	0.00644098	0.204236
TGTAAACATCCTACACTCAGA	ENSOART00020008647.1	9	MIR30B	3.94011	6.06982	1.8104	0.298263	-1.74534	0.0259903	0.569312
TAGCACTGTCTGGTAACGATGT	ENSOART00020018267.1	12	MIR200A	22.9933	35.4518	10.5347	0.297157	-1.7507	5.36377e-06	0.000419913
TGAGAACCGAATTCCATAGGCTG	ENSOART00020040064.1	22	MIR146B	7.58598	11.698	3.474	0.296975	-1.75159	0.00237051	0.0903185
TGGCCCAGTTCAGCAGGAACAG	ENSOART00020002397.1	5	MIR24-2	6.88263	10.6134	3.15189	0.296973	-1.7516	0.00332056	0.118855
CTAGCACCATTTGAAATCAGT	ENSOART00020034047.1	12	MIR29B-2	62.4931	96.3899	28.5963	0.296673	-1.75306	3.35639e-09	4.36429e-07
AAAAAGTTCGTTTGGGTTTTTC	ENSOART00020008940.1	1	0	17.7498	27.3799	8.11982	0.296562	-1.7536	1.53828e-05	0.00108257
TGAGAACTGAATTCCAAAGGCTG	ENSOART00020040064.1	22	MIR146B	4.37949	6.75772	2.00126	0.296144	-1.75563	0.0200653	0.469995
TGAAAAGTTCGTTCGGGTT	ENSOART00020039125.1	X	0	7.24445	11.1863	3.30262	0.295238	-1.76005	0.00536528	0.176142
CAACGGAATCCCAAAAGCAGA	ENSOART00020034823.1	19	MIR191	28.6788	44.2931	13.0646	0.294959	-1.76141	2.92202e-05	0.00191622
TAGCACCATTTGAAATCAGTGT	ENSOART00020034047.1	12	MIR29B-2	22.4579	34.6913	10.2245	0.294727	-1.76255	2.22478e-06	0.000187483
TAGCTTATCAGACTGATGTTGACTG	ENSOART00020019701.1	11	MIR21	5.20281	8.03899	2.36664	0.294396	-1.76417	0.00775519	0.235585
CTAATACTGCCGGGTAATGATGGT	ENSOART00020035124.1	3	MIR200C	5.02846	7.78395	2.27298	0.292008	-1.77592	0.034566	0.692399
TAGCAGCATGTAAATATTGGA	ENSOART00020020286.1	10	MIR16-1	4.03242	6.24297	1.82188	0.29183	-1.7768	0.0217164	0.497952
TAGCTTATCAGACTGATTTTGA	ENSOART00020019701.1	11	MIR21	11.5311	17.86	5.20216	0.291274	-1.77955	0.000355842	0.017884
TTCACAGTGGCTAAGTTG	ENSOART00020003880.1	2	MIR27B	3.74757	5.8068	1.68833	0.290751	-1.78214	0.0225594	0.512839
ATCTCAGGTTCGTCAGCCCGCAT	ENSOART00020016557.1	13	0	10.8497	16.8434	4.85599	0.288302	-1.79434	0.00063237	0.0294597
CCATGGATCTCCAGGTGGGT	ENSOART00020002983.1	4	MIR490	5.78634	8.99811	2.57456	0.286122	-1.8053	0.0105646	0.295506
GTGTGCGGAAATGCTTCTGCTA	ENSOART00020014218.1	7	MIR147B	19.1494	29.787	8.51181	0.285756	-1.80715	0.0117632	0.319575
TTCACAGTGGCTAAGTTCCC	ENSOART00020002386.1	5	MIR27A	3.44392	5.36376	1.52408	0.284144	-1.81531	0.0456123	0.832951
TCCCTGAGACCTTAACTTGT	ENSOART00020030761.1	15	MIR125B	3.81663	5.94876	1.6845	0.283168	-1.82027	0.032121	0.658879
CCTAGGGACTCAGTTCTGGTG	ENSOART00020040064.1	22	MIR146B	3.62376	5.65336	1.59416	0.281984	-1.82632	0.0158096	0.399557
TAATGCTGCCTGGTAATGATG	ENSOART00020018302.1	12	MIR200B	504.076	787.174	220.977	0.280721	-1.83279	3.45034e-15	7.80338e-13
TAGCAGCACGTAAATATTTGAG	ENSOART00020020286.1	10	MIR16-1	5.63859	8.81764	2.45954	0.278934	-1.842	0.00698564	0.217508
CATCTTACTGGGCAGCATT	ENSOART00020018302.1	12	MIR200B	6.50634	10.1811	2.83158	0.278121	-1.84622	0.00684497	0.214096
TGTAAACATTCTTGACTGGAAGCT	ENSOART00020000050.1	1	MIR30E	4.29305	6.73042	1.85567	0.275714	-1.85876	0.0144456	0.37274
TAGCTTATCATACTGATGTTG	ENSOART00020019701.1	11	MIR21	2.8325	4.44444	1.22057	0.274629	-1.86444	0.0452568	0.829044
TGGCTCAGTTCAGCATGAACAG	ENSOART00020002397.1	5	MIR24-2	4.74562	7.45297	2.03827	0.273484	-1.87047	0.00872272	0.256458
TGAGAACTGAACTCCATAGGCTG	ENSOART00020040064.1	22	MIR146B	5.86584	9.21503	2.51665	0.273103	-1.87248	0.00698694	0.217508
GAACCGTTACCATTACTGAGT	ENSOART00020032153.1	11	MIR451A	3.16775	4.97682	1.35868	0.273001	-1.87302	0.0419941	0.788369
AAACCGTTAACATTACTGAGT	ENSOART00020032153.1	11	MIR451A	3.27353	5.14383	1.40322	0.272797	-1.8741	0.0343683	0.689737
AATGCTGCCTGGTAATGATGAC	ENSOART00020018302.1	12	MIR200B	23.94	37.636	10.244	0.272187	-1.87733	1.09902e-06	9.84137e-05
TTCACAGAGGCTAAGTTCT	ENSOART00020003880.1	2	MIR27B	4.33272	6.81299	1.85245	0.2719	-1.87885	0.0356686	0.705401
TAAAACTGTCTGGTAACGATGT	ENSOART00020018267.1	12	MIR200A	3.04545	4.79596	1.29494	0.270006	-1.88894	0.0451134	0.827666
AAACCTGAATGAACTTTTTGG	ENSOART00020038950.1	X	0	8.77982	13.8439	3.71578	0.268406	-1.89751	0.000482631	0.0231357
TAGCTTATTAGACTGATGTTG	ENSOART00020019701.1	11	MIR21	18.0989	28.5826	7.61511	0.266425	-1.9082	0.000177334	0.00970516
TGAGAACTGAATTCAATAGGCTG	ENSOART00020040064.1	22	MIR146B	6.84866	10.8177	2.87961	0.266194	-1.90945	0.00123812	0.0520443
ACCCTGTAGAACCGAATTTGA	ENSOART00020000340.1	2	MIR10B	135.107	213.496	56.7182	0.265664	-1.91232	4.16488e-13	8.01504e-11
TAGCACCATTTGAAATCGGTT	ENSOART00020034061.1	12	0	45.9125	72.6038	19.2211	0.26474	-1.91735	1.76663e-09	2.37897e-07
[truncated: 302 more rows]
