# Supplementary material for: Imprinted Dlk1-Gtl2 cluster miRNAs are potential epigenetic regulators of lamb fur quality
Source: BMC Genomics. 2023 Oct 23;24:632. doi: 10.1186/s12864-023-09741-3 (PMC10594899; doi:10.1186/s12864-023-09741-3)
Supplement: Supplementary file 13 — Additional file 13: Table S10. The statistical analysis of miRNAs obtained using the Ensembl database. [file 12864_2023_9741_MOESM13_ESM.xlsx]

## Sheet: Sheet1
Table S10.The statistical analysis of miRNAs obtained using the Ensembl database.
Control	Treat	Up-regulated	Down-regulated	Total
control	case	1606	694	2300
